# Supplementary material for: Enhanced transcriptome-wide RNA G-quadruplex sequencing for low RNA input samples with rG4-seq 2.0
Source: BMC Biol. 2022 Nov 13;20:257. doi: 10.1186/s12915-022-01448-3 (PMC9661767; doi:10.1186/s12915-022-01448-3)
Supplement: Supplementary file 4 — Additional file 4. The list of consensus rG4s across rG4-seq 2.0 libraries. [file 12915_2022_1448_MOESM4_ESM.bed]

chr1	965584	965586	canonical/G3L1-7	.	+
chr1	1401816	1401818	canonical/G3L1-7	.	+
chr1	6622920	6622923	canonical/G3L1-7	.	+
chr1	10411431	10411432	two-quartet	.	+
chr1	11022338	11022340	two-quartet	.	+
chr1	11974657	11974659	bulges	.	+
chr1	15663804	15663806	canonical/G3L1-7	.	+
chr1	16395402	16395403	canonical/G3L1-7	.	+
chr1	16395413	16395416	canonical/G3L1-7	.	+
chr1	16397387	16397389	bulges	.	+
chr1	16397436	16397439	bulges	.	+
chr1	16398008	16398010	canonical/G3L1-7	.	+
chr1	19597040	19597042	two-quartet	.	+
chr1	22092613	22092616	canonical/G3L1-7	.	+
chr1	24842992	24842993	bulges	.	+
chr1	25568582	25568584	canonical/G3L1-7	.	+
chr1	27850479	27850483	canonical/G3L1-7	.	+
chr1	27850503	27850506	canonical/G3L1-7	.	+
chr1	28538765	28538766	canonical/G3L1-7	.	+
chr1	28538826	28538828	bulges	.	+
chr1	32043423	32043425	two-quartet	.	+
chr1	32332158	32332160	two-quartet	.	+
chr1	36304310	36304312	canonical/G3L1-7	.	+
chr1	37709317	37709319	canonical/G3L1-7	.	+
chr1	43623424	43623425	bulges	.	+
chr1	45510250	45510252	bulges	.	+
chr1	45618109	45618110	two-quartet	.	+
chr1	70221727	70221729	bulges	.	+
chr1	70252431	70252433	two-quartet	.	+
chr1	87345086	87345088	canonical/G3L1-7	.	+
chr1	90027612	90027616	longloop	.	+
chr1	92832034	92832036	G>=40%	.	+
chr1	109094971	109094973	canonical/G3L1-7	.	+
chr1	109984951	109984953	bulges	.	+
chr1	110022758	110022760	two-quartet	.	+
chr1	110054382	110054384	bulges	.	+
chr1	116404624	116404625	bulges	.	+
chr1	150067828	150067831	two-quartet	.	+
chr1	150067837	150067839	canonical/G3L1-7	.	+
chr1	150961106	150961108	canonical/G3L1-7	.	+
chr1	151249386	151249388	longloop	.	+
chr1	151249410	151249413	longloop	.	+
chr1	154350960	154350962	canonical/G3L1-7	.	+
chr1	155062698	155062702	canonical/G3L1-7	.	+
chr1	155087136	155087138	longloop	.	+
chr1	1375127	1375128	canonical/G3L1-7	.	-
chr1	2410417	2410418	bulges	.	-
chr1	6186389	6186393	bulges	.	-
chr1	6186400	6186401	two-quartet	.	-
chr1	8012960	8012961	bulges	.	-
chr1	17408337	17408340	canonical/G3L1-7	.	-
chr1	20652328	20652329	two-quartet	.	-
chr1	27404964	27404965	canonical/G3L1-7	.	-
chr1	27891935	27891937	bulges	.	-
chr1	33010703	33010706	longloop	.	-
chr1	33010714	33010716	longloop	.	-
chr1	35184559	35184561	bulges	.	-
chr1	36136778	36136780	canonical/G3L1-7	.	-
chr1	36149389	36149391	bulges	.	-
chr1	37957367	37957369	canonical/G3L1-7	.	-
chr1	39841686	39841688	bulges	.	-
chr1	43363470	43363472	longloop	.	-
chr1	45009404	45009406	bulges	.	-
chr1	52684780	52684782	canonical/G3L1-7	.	-
chr1	53227008	53227010	bulges	.	-
chr1	54849803	54849805	bulges	.	-
chr1	58781621	58781622	bulges	.	-
chr1	58781636	58781638	canonical/G3L1-7	.	-
chr1	58781717	58781719	bulges	.	-
chr1	67412130	67412133	bulges	.	-
chr1	68125892	68125894	longloop	.	-
chr1	77978926	77978927	bulges	.	-
chr1	77978929	77978930	bulges	.	-
chr1	77978932	77978933	bulges	.	-
chr1	77978935	77978936	bulges	.	-
chr1	92298932	92298934	bulges	.	-
chr1	109283067	109283069	bulges	.	-
chr1	110407612	110407613	bulges	.	-
chr1	110407619	110407621	bulges	.	-
chr1	111440838	111440840	canonical/G3L1-7	.	-
chr1	114717068	114717069	longloop	.	-
chr1	150226692	150226693	bulges	.	-
chr1	150226698	150226699	bulges	.	-
chr1	150235821	150235823	longloop	.	-
chr1	150265507	150265509	potential G-quadruplex & G>=40%	.	-
chr1	150622553	150622555	canonical/G3L1-7	.	-
chr1	150622558	150622560	canonical/G3L1-7	.	-
chr1	153947895	153947896	canonical/G3L1-7	.	-
chr1	153959184	153959186	longloop	.	-
chr1	153959379	153959381	longloop	.	-
chr1	153982001	153982003	bulges	.	-
chr1	154925080	154925082	bulges	.	-
chr1	154957752	154957754	bulges	.	-
chr1	155140267	155140269	canonical/G3L1-7	.	-
chr1	155140494	155140497	canonical/G3L1-7	.	-
chr1	155172878	155172880	longloop	.	-
chr1	155172884	155172886	bulges	.	-
chr1	155255404	155255405	bulges	.	-
chr1	155273304	155273305	canonical/G3L1-7	.	-
chr1	156250409	156250411	longloop	.	-
chr1	156595288	156595289	two-quartet	.	-
chr1	156738348	156738352	bulges	.	-
chr1	156743004	156743006	canonical/G3L1-7	.	-
chr1	159918181	159918182	canonical/G3L1-7	.	-
chr1	160215780	160215782	bulges	.	-
chr1	160216883	160216886	canonical/G3L1-7	.	-
chr2	15591926	15591929	bulges	.	+
chr2	20448526	20448528	canonical/G3L1-7	.	+
chr2	20448536	20448540	canonical/G3L1-7	.	+
chr2	27033049	27033050	bulges	.	+
chr2	63841099	63841101	bulges	.	+
chr2	65269156	65269158	two-quartet	.	+
chr2	65269160	65269162	canonical/G3L1-7	.	+
chr2	65269312	65269317	bulges	.	+
chr2	65269319	65269321	longloop	.	+
chr2	65269329	65269331	canonical/G3L1-7	.	+
chr2	74891435	74891437	bulges	.	+
chr2	86777383	86777385	potential G-quadruplex & G>=40%	.	+
chr2	86777387	86777389	longloop	.	+
chr2	88750214	88750218	canonical/G3L1-7	.	+
chr2	96373600	96373601	bulges	.	+
chr2	96373607	96373609	canonical/G3L1-7	.	+
chr2	99376457	99376458	two-quartet	.	+
chr2	119263969	119263971	two-quartet	.	+
chr2	126696505	126696508	canonical/G3L1-7	.	+
chr2	135169038	135169043	bulges	.	+
chr2	148787304	148787306	bulges	.	+
chr2	169584406	169584408	bulges	.	+
chr2	169640981	169640983	two-quartet	.	+
chr2	172088837	172088840	canonical/G3L1-7	.	+
chr2	176092787	176092789	longloop	.	+
chr2	177217806	177217808	two-quartet	.	+
chr2	177219277	177219278	two-quartet	.	+
chr2	177392818	177392820	bulges	.	+
chr2	20032920	20032923	canonical/G3L1-7	.	-
chr2	20618711	20618713	canonical/G3L1-7	.	-
chr2	27492380	27492382	canonical/G3L1-7	.	-
chr2	33584879	33584881	bulges	.	-
chr2	43222889	43222891	potential G-quadruplex & G>=40%	.	-
chr2	55050485	55050486	bulges	.	-
chr2	55549605	55549607	bulges	.	-
chr2	70994762	70994764	canonical/G3L1-7	.	-
chr2	74461255	74461258	bulges	.	-
chr2	85342316	85342318	canonical/G3L1-7	.	-
chr2	127724420	127724422	bulges	.	-
chr2	127811091	127811093	bulges	.	-
chr2	128267987	128267990	canonical/G3L1-7	.	-
chr2	131051856	131051857	bulges	.	-
chr2	135985496	135985497	potential G-quadruplex & G>=40%	.	-
chr2	135985539	135985545	longloop	.	-
chr2	135985539	135985545	longloop	.	-
chr2	135985539	135985545	longloop	.	-
chr2	135985539	135985545	longloop	.	-
chr2	174562394	174562396	longloop	.	-
chr3	9806329	9806331	canonical/G3L1-7	.	+
chr3	9806342	9806344	longloop	.	+
chr3	10126474	10126476	two-quartet	.	+
chr3	10150561	10150564	bulges	.	+
chr3	12834568	12834569	longloop	.	+
chr3	23807261	23807264	longloop	.	+
chr3	23890680	23890689	canonical/G3L1-7	.	+
chr3	23890680	23890689	canonical/G3L1-7	.	+
chr3	32167005	32167007	canonical/G3L1-7	.	+
chr3	37981429	37981430	bulges	.	+
chr3	39407024	39407026	bulges	.	+
chr3	48269044	48269047	potential G-quadruplex & G>=40%	.	+
chr3	49012540	49012544	canonical/G3L1-7	.	+
chr3	49013186	49013188	bulges	.	+
chr3	49534867	49534868	two-quartet	.	+
chr3	49967717	49967719	longloop	.	+
chr3	50569557	50569559	bulges	.	+
chr3	51385339	51385340	bulges	.	+
chr3	52208204	52208206	longloop	.	+
chr3	71755679	71755680	two-quartet	.	+
chr3	101592784	101592785	potential G-quadruplex & G>=40%	.	+
chr3	101779315	101779317	bulges	.	+
chr3	107807826	107807828	canonical/G3L1-7	.	+
chr3	123067119	123067121	canonical/G3L1-7	.	+
chr3	15052271	15052272	two-quartet	.	-
chr3	15255401	15255403	canonical/G3L1-7	.	-
chr3	33440245	33440247	canonical/G3L1-7	.	-
chr3	44749594	44749596	canonical/G3L1-7	.	-
chr3	47017064	47017066	canonical/G3L1-7	.	-
chr3	47562550	47562552	canonical/G3L1-7	.	-
chr3	47587714	47587716	longloop	.	-
chr3	48157974	48157977	longloop	.	-
chr3	48158000	48158001	bulges	.	-
chr3	48857608	48857609	bulges	.	-
chr3	49162616	49162618	canonical/G3L1-7	.	-
chr3	49724827	49724829	canonical/G3L1-7	.	-
chr3	50337325	50337327	bulges	.	-
chr3	52228673	52228674	canonical/G3L1-7	.	-
chr3	52256771	52256773	canonical/G3L1-7	.	-
chr3	53225729	53225732	longloop	.	-
chr3	67375635	67375636	two-quartet	.	-
chr3	100400867	100400868	canonical/G3L1-7	.	-
chr4	1980380	1980382	longloop	.	+
chr4	6716216	6716217	bulges	.	+
chr4	41955269	41955273	longloop	.	+
chr4	56467659	56467661	bulges	.	+
chr4	70689170	70689171	bulges	.	+
chr4	75724761	75724762	longloop	.	+
chr4	105847311	105847313	canonical/G3L1-7	.	+
chr4	1716044	1716046	longloop	.	-
chr4	24584480	24584484	longloop	.	-
chr4	39823247	39823248	potential G-quadruplex & G>=40%	.	-
chr4	75644296	75644298	longloop	.	-
chr4	75644303	75644305	potential G-quadruplex & G>=40%	.	-
chr4	77075475	77075476	bulges	.	-
chr4	82631220	82631222	canonical/G3L1-7	.	-
chr4	102796132	102796134	potential G-quadruplex & G>=40%	.	-
chr5	17276117	17276120	canonical/G3L1-7	.	+
chr5	62412906	62412908	canonical/G3L1-7	.	+
chr5	72908834	72908836	canonical/G3L1-7	.	+
chr5	72908838	72908839	bulges	.	+
chr5	72909390	72909392	canonical/G3L1-7	.	+
chr5	73498611	73498612	bulges	.	+
chr5	93593967	93593968	potential G-quadruplex & G>=40%	.	+
chr5	115841947	115841948	two-quartet	.	+
chr5	126836914	126836916	canonical/G3L1-7	.	+
chr5	126836919	126836921	canonical/G3L1-7	.	+
chr5	133106187	133106191	canonical/G3L1-7	.	+
chr5	139627125	139627127	two-quartet	.	+
chr5	140705890	140705893	canonical/G3L1-7	.	+
chr5	154814142	154814144	canonical/G3L1-7	.	+
chr5	32444693	32444695	bulges	.	-
chr5	43291085	43291087	canonical/G3L1-7	.	-
chr5	43556848	43556851	bulges	.	-
chr5	80654930	80654932	bulges	.	-
chr5	137752762	137752765	canonical/G3L1-7	.	-
chr5	138507170	138507172	canonical/G3L1-7	.	-
chr5	142001415	142001417	canonical/G3L1-7	.	-
chr5	151101319	151101321	canonical/G3L1-7	.	-
chr5	151101330	151101332	canonical/G3L1-7	.	-
chr6	1613739	1613742	two-quartet	.	+
chr6	7609658	7609660	bulges	.	+
chr6	20492438	20492440	canonical/G3L1-7	.	+
chr6	21595991	21595992	canonical/G3L1-7	.	+
chr6	26021712	26021714	canonical/G3L1-7	.	+
chr6	30626263	30626264	bulges	.	+
chr6	31631801	31631805	canonical/G3L1-7	.	+
chr6	31637666	31637667	canonical/G3L1-7	.	+
chr6	31835067	31835069	two-quartet	.	+
chr6	32178493	32178496	bulges	.	+
chr6	32178575	32178577	longloop	.	+
chr6	32980988	32980990	canonical/G3L1-7	.	+
chr6	33204314	33204316	canonical/G3L1-7	.	+
chr6	33204320	33204322	canonical/G3L1-7	.	+
chr6	33211893	33211895	canonical/G3L1-7	.	+
chr6	33409788	33409790	canonical/G3L1-7	.	+
chr6	37481224	37481226	longloop	.	+
chr6	37481230	37481232	longloop	.	+
chr6	63580942	63580945	longloop	.	+
chr6	3224693	3224698	longloop	.	-
chr6	3224701	3224703	bulges	.	-
chr6	5998368	5998371	bulges	.	-
chr6	13622028	13622030	bulges	.	-
chr6	24666808	24666810	bulges	.	-
chr6	26285453	26285454	two-quartet	.	-
chr6	31534435	31534437	longloop	.	-
chr6	31730641	31730643	longloop	.	-
chr6	31730671	31730673	bulges	.	-
chr6	31736463	31736465	canonical/G3L1-7	.	-
chr6	31862687	31862688	longloop	.	-
chr6	31954586	31954587	canonical/G3L1-7	.	-
chr6	32168286	32168288	bulges	.	-
chr6	32176027	32176029	canonical/G3L1-7	.	-
chr6	32184820	32184822	canonical/G3L1-7	.	-
chr6	32186634	32186636	longloop	.	-
chr6	33194084	33194085	bulges	.	-
chr6	33194087	33194089	bulges	.	-
chr6	33296187	33296188	canonical/G3L1-7	.	-
chr6	33573139	33573141	canonical/G3L1-7	.	-
chr6	33772218	33772220	longloop	.	-
chr6	34425830	34425832	potential G-quadruplex & G>=40%	.	-
chr6	38676693	38676694	two-quartet	.	-
chr6	44254813	44254814	bulges	.	-
chr6	75253096	75253098	canonical/G3L1-7	.	-
chr6	75253103	75253105	longloop	.	-
chr7	2663446	2663447	canonical/G3L1-7	.	+
chr7	5606161	5606165	canonical/G3L1-7	.	+
chr7	27099856	27099858	bulges	.	+
chr7	35801207	35801208	longloop	.	+
chr7	39706560	39706564	bulges	.	+
chr7	44212716	44212718	longloop	.	+
chr7	44213005	44213008	canonical/G3L1-7	.	+
chr7	44708911	44708912	canonical/G3L1-7	.	+
chr7	44768432	44768434	bulges	.	+
chr7	72948011	72948013	canonical/G3L1-7	.	+
chr7	99394548	99394550	canonical/G3L1-7	.	+
chr7	100870619	100870622	bulges	.	+
chr7	101161131	101161132	canonical/G3L1-7	.	+
chr7	101161220	101161221	canonical/G3L1-7	.	+
chr7	127591639	127591641	canonical/G3L1-7	.	+
chr7	127591646	127591648	canonical/G3L1-7	.	+
chr7	6024675	6024677	longloop	.	-
chr7	6059025	6059026	bulges	.	-
chr7	23506214	23506215	bulges	.	-
chr7	26192539	26192542	two-quartet	.	-
chr7	26193635	26193636	bulges	.	-
chr7	27165475	27165477	canonical/G3L1-7	.	-
chr7	27662793	27662794	bulges	.	-
chr7	44848007	44848008	bulges	.	-
chr7	45111651	45111652	bulges	.	-
chr7	66592343	66592345	longloop	.	-
chr7	73307709	73307710	canonical/G3L1-7	.	-
chr7	76327654	76327656	canonical/G3L1-7	.	-
chr7	76329478	76329480	canonical/G3L1-7	.	-
chr7	76329482	76329483	bulges	.	-
chr7	99396490	99396492	canonical/G3L1-7	.	-
chr7	99396495	99396497	canonical/G3L1-7	.	-
chr7	101239850	101239852	bulges	.	-
chr8	24918200	24918201	bulges	.	+
chr8	24918215	24918217	bulges	.	+
chr8	37757057	37757058	potential G-quadruplex & G>=40%	.	+
chr8	38030543	38030544	G>=40%	.	+
chr8	41578241	41578242	bulges	.	+
chr8	66430139	66430140	bulges	.	+
chr8	89926124	89926127	bulges	.	+
chr8	23022251	23022254	bulges	.	-
chr8	42896550	42896552	canonical/G3L1-7	.	-
chr8	60281058	60281059	bulges	.	-
chr8	86473951	86473954	two-quartet	.	-
chr8	102649084	102649085	two-quartet	.	-
chr9	78236151	78236152	longloop	.	+
chr9	78236157	78236159	longloop	.	+
chr9	98056852	98056854	canonical/G3L1-7	.	+
chr9	107324921	107324923	bulges	.	+
chr9	107324928	107324932	bulges	.	+
chr9	107329791	107329793	canonical/G3L1-7	.	+
chr9	107330235	107330238	canonical/G3L1-7	.	+
chr9	113292124	113292126	bulges	.	+
chr9	128695217	128695219	longloop	.	+
chr9	128695227	128695228	longloop	.	+
chr9	129111538	129111540	bulges	.	+
chr9	129148002	129148004	canonical/G3L1-7	.	+
chr9	129148308	129148311	longloop	.	+
chr9	129148315	129148317	longloop	.	+
chr9	7799544	7799546	canonical/G3L1-7	.	-
chr9	37511114	37511115	canonical/G3L1-7	.	-
chr9	83660660	83660662	canonical/G3L1-7	.	-
chr9	83969174	83969176	canonical/G3L1-7	.	-
chr9	86945136	86945137	bulges	.	-
chr9	122159687	122159689	bulges	.	-
chr10	6112268	6112270	canonical/G3L1-7	.	+
chr10	48435060	48435064	canonical/G3L1-7	.	+
chr10	68339149	68339150	two-quartet	.	+
chr10	68342045	68342046	bulges	.	+
chr10	70404281	70404282	longloop	.	+
chr10	72275613	72275617	bulges	.	+
chr10	72275613	72275617	bulges	.	+
chr10	72275775	72275777	canonical/G3L1-7	.	+
chr10	74151269	74151270	potential G-quadruplex & G>=40%	.	+
chr10	91865076	91865081	canonical/G3L1-7	.	+
chr10	97760526	97760530	bulges	.	+
chr10	100363721	100363723	bulges	.	+
chr10	27154313	27154315	bulges	.	-
chr10	43195598	43195600	canonical/G3L1-7	.	-
chr10	49735155	49735157	longloop	.	-
chr10	51697504	51697506	bulges	.	-
chr10	56357935	56357936	bulges	.	-
chr10	70301221	70301223	longloop	.	-
chr10	71816747	71816749	canonical/G3L1-7	.	-
chr10	71816754	71816758	canonical/G3L1-7	.	-
chr10	75400079	75400081	bulges	.	-
chr10	101781512	101781513	canonical/G3L1-7	.	-
chr10	101781519	101781521	canonical/G3L1-7	.	-
chr10	101781523	101781527	bulges	.	-
chr10	103089570	103089572	longloop	.	-
chr10	103350767	103350768	bulges	.	-
chr11	214698	214700	canonical/G3L1-7	.	+
chr11	214704	214706	canonical/G3L1-7	.	+
chr11	295408	295410	bulges	.	+
chr11	838384	838387	bulges	.	+
chr11	838411	838412	bulges	.	+
chr11	866749	866751	canonical/G3L1-7	.	+
chr11	866878	866880	canonical/G3L1-7	.	+
chr11	4094834	4094835	canonical/G3L1-7	.	+
chr11	9445395	9445397	canonical/G3L1-7	.	+
chr11	9445401	9445402	canonical/G3L1-7	.	+
chr11	9445890	9445891	two-quartet	.	+
chr11	10774028	10774029	potential G-quadruplex & G>=40%	.	+
chr11	43494562	43494565	canonical/G3L1-7	.	+
chr11	43680958	43680959	longloop	.	+
chr11	61795533	61795535	potential G-quadruplex & G>=40%	.	+
chr11	62152189	62152192	canonical/G3L1-7	.	+
chr11	63827169	63827170	canonical/G3L1-7	.	+
chr11	64204454	64204457	longloop	.	+
chr11	64318213	64318215	bulges	.	+
chr11	64318219	64318221	bulges	.	+
chr11	65352545	65352548	bulges	.	+
chr11	65423164	65423165	two-quartet	.	+
chr11	65423875	65423878	potential G-quadruplex & G>=40%	.	+
chr11	65426044	65426046	canonical/G3L1-7	.	+
chr11	65426055	65426057	canonical/G3L1-7	.	+
chr11	65712379	65712383	bulges	.	+
chr11	66276266	66276268	bulges	.	+
chr11	66276857	66276859	canonical/G3L1-7	.	+
chr11	66509344	66509346	canonical/G3L1-7	.	+
chr11	66626703	66626705	canonical/G3L1-7	.	+
chr11	66626717	66626719	longloop	.	+
chr11	66626722	66626724	longloop	.	+
chr11	67583775	67583776	bulges	.	+
chr11	70207053	70207054	longloop	.	+
chr11	71929096	71929097	bulges	.	+
chr11	71997383	71997385	longloop	.	+
chr11	72238899	72238901	two-quartet	.	+
chr11	767286	767287	two-quartet	.	-
chr11	2944605	2944607	bulges	.	-
chr11	6410832	6410833	two-quartet	.	-
chr11	8947910	8947912	canonical/G3L1-7	.	-
chr11	47177614	47177616	canonical/G3L1-7	.	-
chr11	47239473	47239475	canonical/G3L1-7	.	-
chr11	47467417	47467419	canonical/G3L1-7	.	-
chr11	47467719	47467720	potential G-quadruplex & G>=40%	.	-
chr11	57326177	57326179	canonical/G3L1-7	.	-
chr11	59637083	59637085	bulges	.	-
chr11	60891053	60891055	canonical/G3L1-7	.	-
chr11	61299692	61299694	canonical/G3L1-7	.	-
chr11	61299701	61299703	canonical/G3L1-7	.	-
chr11	61349166	61349168	bulges	.	-
chr11	62624918	62624920	longloop	.	-
chr11	62624940	62624942	bulges	.	-
chr11	62625777	62625780	canonical/G3L1-7	.	-
chr11	62647136	62647137	bulges	.	-
chr11	64810466	64810469	longloop	.	-
chr11	64853342	64853344	bulges	.	-
chr12	1786617	1786619	canonical/G3L1-7	.	+
chr12	2803432	2803435	bulges	.	+
chr12	6770498	6770500	bulges	.	+
chr12	6866289	6866291	longloop	.	+
chr12	7210951	7210953	canonical/G3L1-7	.	+
chr12	10222961	10222964	canonical/G3L1-7	.	+
chr12	12721339	12721342	canonical/G3L1-7	.	+
chr12	49324113	49324115	longloop	.	+
chr12	50077304	50077306	canonical/G3L1-7	.	+
chr12	51995066	51995068	canonical/G3L1-7	.	+
chr12	52070076	52070077	bulges	.	+
chr12	53027841	53027842	canonical/G3L1-7	.	+
chr12	53189471	53189473	canonical/G3L1-7	.	+
chr12	53190038	53190039	two-quartet	.	+
chr12	54282624	54282626	bulges	.	+
chr12	54282846	54282848	bulges	.	+
chr12	54282851	54282852	two-quartet	.	+
chr12	54285904	54285906	longloop	.	+
chr12	54286599	54286603	longloop	.	+
chr12	54350993	54350995	canonical/G3L1-7	.	+
chr12	56224464	56224467	canonical/G3L1-7	.	+
chr12	56224469	56224471	canonical/G3L1-7	.	+
chr12	57511730	57511731	bulges	.	+
chr12	57617023	57617025	canonical/G3L1-7	.	+
chr12	57617156	57617157	canonical/G3L1-7	.	+
chr12	57720885	57720887	longloop	.	+
chr12	6570509	6570510	canonical/G3L1-7	.	-
chr12	7018372	7018374	bulges	.	-
chr12	10606200	10606202	potential G-quadruplex & G>=40%	.	-
chr12	46185762	46185766	bulges	.	-
chr12	47705965	47705967	bulges	.	-
chr12	48692461	48692463	longloop	.	-
chr12	48936990	48936993	bulges	.	-
chr12	49002399	49002401	bulges	.	-
chr12	49097321	49097323	canonical/G3L1-7	.	-
chr12	49989826	49989828	canonical/G3L1-7	.	-
chr12	56205757	56205759	longloop	.	-
chr12	56205772	56205774	canonical/G3L1-7	.	-
chr12	56333124	56333125	bulges	.	-
chr12	101405980	101405981	Unknown	.	-
chr13	37000816	37000818	bulges	.	+
chr13	19702656	19702658	canonical/G3L1-7	.	-
chr13	29510596	29510600	bulges	.	-
chr13	30461402	30461403	bulges	.	-
chr13	37059615	37059617	potential G-quadruplex & G>=40%	.	-
chr13	48095012	48095014	bulges	.	-
chr14	21477262	21477264	bulges	.	+
chr14	23309226	23309228	canonical/G3L1-7	.	+
chr14	23325505	23325507	longloop	.	+
chr14	23326070	23326071	canonical/G3L1-7	.	+
chr14	24123805	24123809	longloop	.	+
chr14	24437624	24437625	canonical/G3L1-7	.	+
chr14	35826438	35826439	bulges	.	+
chr14	69771591	69771593	longloop	.	+
chr14	70030553	70030554	canonical/G3L1-7	.	+
chr14	70031424	70031427	canonical/G3L1-7	.	+
chr14	74735173	74735176	longloop	.	+
chr14	74902955	74902956	longloop	.	+
chr14	77331403	77331405	canonical/G3L1-7	.	+
chr14	20458205	20458207	canonical/G3L1-7	.	-
chr14	21017197	21017199	canonical/G3L1-7	.	-
chr14	22929328	22929329	bulges	.	-
chr14	23080669	23080670	bulges	.	-
chr14	23348599	23348600	canonical/G3L1-7	.	-
chr14	23954077	23954080	canonical/G3L1-7	.	-
chr14	34434718	34434720	canonical/G3L1-7	.	-
chr14	60980980	60980981	potential G-quadruplex & G>=40%	.	-
chr14	65075699	65075701	canonical/G3L1-7	.	-
chr14	67651243	67651244	two-quartet	.	-
chr14	68874412	68874413	bulges	.	-
chr14	69380503	69380505	canonical/G3L1-7	.	-
chr15	43771480	43771483	longloop	.	+
chr15	66505349	66505351	bulges	.	+
chr15	68294621	68294622	two-quartet	.	+
chr15	72586376	72586378	canonical/G3L1-7	.	+
chr15	74897869	74897871	bulges	.	+
chr15	34101723	34101726	canonical/G3L1-7	.	-
chr15	64687629	64687631	longloop	.	-
chr15	67201893	67201896	longloop	.	-
chr15	68208051	68208054	longloop	.	-
chr15	68208093	68208095	canonical/G3L1-7	.	-
chr15	68780468	68780469	bulges	.	-
chr16	682697	682699	bulges	.	+
chr16	717427	717429	longloop	.	+
chr16	1324913	1324915	canonical/G3L1-7	.	+
chr16	1699287	1699289	canonical/G3L1-7	.	+
chr16	1701809	1701811	canonical/G3L1-7	.	+
chr16	2048589	2048591	bulges	.	+
chr16	2771096	2771098	canonical/G3L1-7	.	+
chr16	2771122	2771124	longloop	.	+
chr16	2771126	2771127	bulges	.	+
chr16	4425988	4425989	longloop	.	+
chr16	8847845	8847847	canonical/G3L1-7	.	+
chr16	29810706	29810707	bulges	.	+
chr16	29810805	29810808	two-quartet	.	+
chr16	29991883	29991885	canonical/G3L1-7	.	+
chr16	29996280	29996281	bulges	.	+
chr16	30408141	30408143	bulges	.	+
chr16	30737141	30737143	bulges	.	+
chr16	30948077	30948079	longloop	.	+
chr16	31184938	31184940	bulges	.	+
chr16	31185107	31185108	bulges	.	+
chr16	31191071	31191074	bulges	.	+
chr16	58512908	58512910	longloop	.	+
chr16	66944052	66944053	bulges	.	+
chr16	67192222	67192224	bulges	.	+
chr16	635682	635684	canonical/G3L1-7	.	-
chr16	1997968	1997969	canonical/G3L1-7	.	-
chr16	1997976	1997978	canonical/G3L1-7	.	-
chr16	4803682	4803684	bulges	.	-
chr16	8854992	8854995	canonical/G3L1-7	.	-
chr16	10929094	10929096	bulges	.	-
chr16	18801527	18801529	bulges	.	-
chr16	23467355	23467357	longloop	.	-
chr16	28211579	28211583	canonical/G3L1-7	.	-
chr16	29858860	29858861	two-quartet	.	-
chr16	30429938	30429942	bulges	.	-
chr16	30524483	30524485	longloop	.	-
chr16	30892923	30892925	bulges	.	-
chr16	31490071	31490072	bulges	.	-
chr16	31490088	31490089	bulges	.	-
chr17	5024447	5024448	canonical/G3L1-7	.	+
chr17	7252787	7252790	bulges	.	+
chr17	7578573	7578574	canonical/G3L1-7	.	+
chr17	12990517	12990519	bulges	.	+
chr17	16028710	16028711	bulges	.	+
chr17	17186268	17186269	bulges	.	+
chr17	28327339	28327342	canonical/G3L1-7	.	+
chr17	28749930	28749932	canonical/G3L1-7	.	+
chr17	32350221	32350222	bulges	.	+
chr17	35726289	35726291	canonical/G3L1-7	.	+
chr17	35726364	35726366	canonical/G3L1-7	.	+
chr17	35824156	35824160	longloop	.	+
chr17	35844086	35844087	bulges	.	+
chr17	35847085	35847087	canonical/G3L1-7	.	+
chr17	37513039	37513041	canonical/G3L1-7	.	+
chr17	39663372	39663374	longloop	.	+
chr17	40130083	40130086	longloop	.	+
chr17	40135245	40135248	longloop	.	+
chr17	41820500	41820502	canonical/G3L1-7	.	+
chr17	41823088	41823089	bulges	.	+
chr17	41823137	41823138	canonical/G3L1-7	.	+
chr17	42567210	42567212	canonical/G3L1-7	.	+
chr17	42833492	42833494	longloop	.	+
chr17	43200277	43200278	bulges	.	+
chr17	43200283	43200284	bulges	.	+
chr17	43211561	43211563	canonical/G3L1-7	.	+
chr17	43400519	43400520	canonical/G3L1-7	.	+
chr17	45108939	45108941	longloop	.	+
chr17	47682790	47682792	bulges	.	+
chr17	47683306	47683307	bulges	.	+
chr17	47684545	47684547	canonical/G3L1-7	.	+
chr17	48927545	48927547	longloop	.	+
chr17	48928678	48928680	bulges	.	+
chr17	799702	799704	longloop	.	-
chr17	1344941	1344942	two-quartet	.	-
chr17	3812308	3812310	potential G-quadruplex & G>=40%	.	-
chr17	5443115	5443117	canonical/G3L1-7	.	-
chr17	5500535	5500538	canonical/G3L1-7	.	-
chr17	7234225	7234227	longloop	.	-
chr17	7243747	7243748	canonical/G3L1-7	.	-
chr17	7315706	7315707	canonical/G3L1-7	.	-
chr17	28357449	28357451	canonical/G3L1-7	.	-
chr17	28571395	28571397	bulges	.	-
chr17	28614989	28614991	canonical/G3L1-7	.	-
chr17	39921730	39921731	canonical/G3L1-7	.	-
chr17	40628899	40628900	two-quartet	.	-
chr17	41976528	41976530	canonical/G3L1-7	.	-
chr17	42125075	42125077	canonical/G3L1-7	.	-
chr17	42125089	42125091	potential G-quadruplex & G>=40%	.	-
chr17	42125318	42125319	longloop	.	-
chr17	42125666	42125668	canonical/G3L1-7	.	-
chr17	48070984	48070986	canonical/G3L1-7	.	-
chr17	48596380	48596382	bulges	.	-
chr17	48621229	48621232	canonical/G3L1-7	.	-
chr17	48621236	48621238	canonical/G3L1-7	.	-
chr17	48621247	48621249	canonical/G3L1-7	.	-
chr17	50979843	50979845	bulges	.	-
chr17	56890364	56890366	bulges	.	-
chr17	56949998	56950002	canonical/G3L1-7	.	-
chr17	58346052	58346054	canonical/G3L1-7	.	-
chr17	58346057	58346061	bulges	.	-
chr17	63745672	63745674	longloop	.	-
chr17	63745697	63745700	canonical/G3L1-7	.	-
chr17	63824140	63824141	bulges	.	-
chr17	63832139	63832141	bulges	.	-
chr18	21704566	21704567	longloop	.	-
chr18	36067483	36067486	canonical/G3L1-7	.	-
chr19	1104733	1104734	canonical/G3L1-7	.	+
chr19	1258733	1258735	two-quartet	.	+
chr19	1258737	1258738	canonical/G3L1-7	.	+
chr19	8485615	8485616	two-quartet	.	+
chr19	8488750	8488751	two-quartet	.	+
chr19	9849481	9849484	bulges	.	+
chr19	10683722	10683723	bulges	.	+
chr19	10687411	10687413	bulges	.	+
chr19	10713311	10713313	longloop	.	+
chr19	10831746	10831748	longloop	.	+
chr19	11447556	11447557	bulges	.	+
chr19	11447586	11447587	bulges	.	+
chr19	12943818	12943819	bulges	.	+
chr19	12943857	12943858	bulges	.	+
chr19	12943866	12943867	bulges	.	+
chr19	19507235	19507237	canonical/G3L1-7	.	+
chr19	34219447	34219449	canonical/G3L1-7	.	+
chr19	34428508	34428510	longloop	.	+
chr19	36141178	36141179	bulges	.	+
chr19	36238420	36238422	two-quartet	.	+
chr19	38647708	38647710	longloop	.	+
chr19	38729559	38729561	canonical/G3L1-7	.	+
chr19	39397717	39397721	bulges	.	+
chr19	40215428	40215429	canonical/G3L1-7	.	+
chr19	40348752	40348754	bulges	.	+
chr19	40800511	40800512	bulges	.	+
chr19	41307442	41307445	canonical/G3L1-7	.	+
chr19	1852708	1852709	canonical/G3L1-7	.	-
chr19	2101562	2101563	canonical/G3L1-7	.	-
chr19	2430129	2430131	bulges	.	-
chr19	2430200	2430202	canonical/G3L1-7	.	-
chr19	3958660	3958662	canonical/G3L1-7	.	-
chr19	3958912	3958913	canonical/G3L1-7	.	-
chr19	4174592	4174593	canonical/G3L1-7	.	-
chr19	4361406	4361409	canonical/G3L1-7	.	-
chr19	4657709	4657712	longloop	.	-
chr19	5720040	5720042	two-quartet	.	-
chr19	6413954	6413958	canonical/G3L1-7	.	-
chr19	6413963	6413965	longloop	.	-
chr19	10486711	10486712	bulges	.	-
chr19	10836117	10836118	bulges	.	-
chr19	11553557	11553560	potential G-triplex & G>=40%	.	-
chr19	12701143	12701145	bulges	.	-
chr19	14148735	14148737	longloop	.	-
chr19	14515831	14515832	canonical/G3L1-7	.	-
chr19	14515835	14515837	two-quartet	.	-
chr19	18541836	18541837	bulges	.	-
chr19	38836525	38836527	bulges	.	-
chr19	38847433	38847434	bulges	.	-
chr20	5950937	5950939	canonical/G3L1-7	.	+
chr20	32165601	32165603	canonical/G3L1-7	.	+
chr20	33993721	33993723	longloop	.	+
chr20	34077091	34077092	bulges	.	+
chr20	37316452	37316454	canonical/G3L1-7	.	+
chr20	37316460	37316461	canonical/G3L1-7	.	+
chr20	38091010	38091013	longloop	.	+
chr20	41124031	41124033	canonical/G3L1-7	.	+
chr20	2658574	2658575	potential G-quadruplex & G>=40%	.	-
chr20	25300495	25300497	canonical/G3L1-7	.	-
chr20	31945439	31945441	bulges	.	-
chr20	34928481	34928482	bulges	.	-
chr20	35664783	35664785	bulges	.	-
chr20	35664789	35664791	bulges	.	-
chr20	36046541	36046543	longloop	.	-
chr20	36047450	36047452	longloop	.	-
chr20	36048418	36048420	two-quartet	.	-
chr20	36049601	36049604	bulges	.	-
chr20	36050587	36050588	canonical/G3L1-7	.	-
chr21	25734872	25734873	two-quartet	.	-
chr21	25734878	25734880	bulges	.	-
chr21	25880931	25880934	canonical/G3L1-7	.	-
chr21	26840019	26840021	bulges	.	-
chr22	21644213	21644216	bulges	.	+
chr22	23834310	23834312	bulges	.	+
chr22	24416739	24416741	canonical/G3L1-7	.	+
chr22	24416867	24416868	canonical/G3L1-7	.	+
chr22	29288763	29288765	bulges	.	+
chr22	29288768	29288769	bulges	.	+
chr22	35410852	35410855	longloop	.	+
chr22	37806402	37806405	canonical/G3L1-7	.	+
chr22	37807126	37807128	canonical/G3L1-7	.	+
chr22	38731936	38731938	potential G-quadruplex & G>=40%	.	+
chr22	38732029	38732031	bulges	.	+
chr22	17137995	17137997	bulges	.	-
chr22	19441193	19441194	bulges	.	-
chr22	28699900	28699901	potential G-quadruplex & G>=40%	.	-
chr22	29267941	29267942	canonical/G3L1-7	.	-
chr22	29554940	29554941	bulges	.	-
chr22	29555340	29555341	canonical/G3L1-7	.	-
chr22	35740517	35740519	canonical/G3L1-7	.	-
chr22	35742035	35742037	longloop	.	-
chr22	36776001	36776003	longloop	.	-
chr22	38485522	38485524	canonical/G3L1-7	.	-
chr22	38485528	38485530	canonical/G3L1-7	.	-
chr22	38486435	38486436	bulges	.	-
chr22	38735147	38735149	bulges	.	-
chr22	38779164	38779166	two-quartet	.	-
chr22	38861584	38861585	bulges	.	-
chr22	38862017	38862018	two-quartet	.	-
chr22	38863938	38863939	bulges	.	-
chrX	11111378	11111379	bulges	.	+
chrX	12977069	12977071	bulges	.	+
chrX	47203610	47203612	canonical/G3L1-7	.	+
chrX	51893736	51893738	bulges	.	+
chrX	54815737	54815739	canonical/G3L1-7	.	+
chrX	71102291	71102293	canonical/G3L1-7	.	+
chrX	71102560	71102562	bulges	.	+
chrX	71300237	71300239	bulges	.	+
chrX	85090371	85090373	bulges	.	+
chrX	101413189	101413191	bulges	.	+
chrX	103376427	103376431	bulges	.	+
chrX	103586931	103586933	bulges	.	+
chrX	104190336	104190338	two-quartet	.	+
chrX	104190347	104190348	bulges	.	+
chrX	104194326	104194328	bulges	.	+
chrX	106612175	106612177	canonical/G3L1-7	.	+
chrX	16870302	16870304	canonical/G3L1-7	.	-
chrX	47635917	47635919	canonical/G3L1-7	.	-
chrX	48913399	48913401	bulges	.	-
chrX	48973818	48973820	canonical/G3L1-7	.	-
chrX	49188932	49188934	longloop	.	-
chrX	53192666	53192668	canonical/G3L1-7	.	-
chrX	53193242	53193244	bulges	.	-
chrX	65518132	65518133	two-quartet	.	-
chrX	71060771	71060773	canonical/G3L1-7	.	-
chrX	112777122	112777126	longloop	.	-
chrX	112777142	112777147	canonical/G3L1-7	.	-
chrX	112778459	112778462	longloop	.	-
