# Supplementary material for: Enhanced transcriptome-wide RNA G-quadruplex sequencing for low RNA input samples with rG4-seq 2.0
Source: BMC Biol. 2022 Nov 13;20:257. doi: 10.1186/s12915-022-01448-3 (PMC9661767; doi:10.1186/s12915-022-01448-3)
Supplement: Supplementary file 5 — Additional file 5. The list of union rG4s across rG4-seq 2.0 and 1.0 libraries. [file 12915_2022_1448_MOESM5_ESM.bed]

chr1	919061	919062	potential G-quadruplex & G>=40%	.	-
chr1	919292	919294	bulges	.	-
chr1	925781	925782	canonical/G3L1-7	.	+
chr1	925786	925788	canonical/G3L1-7	.	+
chr1	944393	944395	bulges	.	+
chr1	945055	945056	potential G-quadruplex & G>=40%	.	-
chr1	945073	945074	bulges	.	-
chr1	956952	956953	potential G-quadruplex & G>=40%	.	-
chr1	956993	956994	bulges	.	-
chr1	959252	959253	G>=40%	.	-
chr1	963228	963230	longloop	.	+
chr1	965584	965587	canonical/G3L1-7	.	+
chr1	999810	999812	canonical/G3L1-7	.	-
chr1	999817	999819	canonical/G3L1-7	.	-
chr1	999821	999822	bulges	.	-
chr1	1092091	1092092	potential G-quadruplex & G>=40%	.	-
chr1	1254773	1254775	canonical/G3L1-7	.	-
chr1	1254974	1254976	canonical/G3L1-7	.	-
chr1	1291822	1291823	longloop	.	+
chr1	1299643	1299644	bulges	.	-
chr1	1318869	1318870	longloop	.	-
chr1	1324912	1324914	canonical/G3L1-7	.	+
chr1	1324942	1324943	two-quartet	.	+
chr1	1335487	1335488	potential G-quadruplex & G>=40%	.	-
chr1	1349129	1349131	canonical/G3L1-7	.	-
chr1	1349340	1349341	canonical/G3L1-7	.	-
chr1	1374893	1374895	bulges	.	-
chr1	1375127	1375128	canonical/G3L1-7	.	-
chr1	1375200	1375201	two-quartet	.	-
chr1	1385978	1385981	longloop	.	-
chr1	1401493	1401495	bulges	.	+
chr1	1401516	1401518	potential G-quadruplex & G>=40%	.	+
chr1	1401776	1401777	bulges	.	+
chr1	1401814	1401819	canonical/G3L1-7	.	+
chr1	1533950	1533952	potential G-quadruplex & G>=40%	.	+
chr1	1708894	1708896	bulges	.	-
chr1	1752907	1752908	bulges	.	-
chr1	1752910	1752911	bulges	.	-
chr1	1778450	1778451	G>=40%	.	-
chr1	1785737	1785738	canonical/G3L1-7	.	-
chr1	1785743	1785745	canonical/G3L1-7	.	-
chr1	1785747	1785749	bulges	.	-
chr1	1890976	1890977	longloop	.	-
chr1	1890981	1890984	longloop	.	-
chr1	2030138	2030139	bulges	.	+
chr1	2405318	2405319	bulges	.	-
chr1	2410417	2410418	bulges	.	-
chr1	2546518	2546520	canonical/G3L1-7	.	+
chr1	2591103	2591105	potential G-quadruplex & G>=40%	.	+
chr1	3787019	3787020	bulges	.	-
chr1	3787032	3787033	bulges	.	-
chr1	3787035	3787038	bulges	.	-
chr1	3885242	3885243	two-quartet	.	+
chr1	3885248	3885250	two-quartet	.	+
chr1	3885264	3885265	longloop	.	+
chr1	6186389	6186393	bulges	.	-
chr1	6186397	6186398	two-quartet	.	-
chr1	6186400	6186403	two-quartet	.	-
chr1	6248849	6248851	canonical/G3L1-7	.	-
chr1	6469122	6469123	bulges	.	-
chr1	6622915	6622916	bulges	.	+
chr1	6622920	6622923	canonical/G3L1-7	.	+
chr1	6785547	6785548	bulges	.	+
chr1	8012960	8012962	bulges	.	-
chr1	8866308	8866309	two-quartet	.	-
chr1	8878709	8878710	potential G-quadruplex & G>=40%	.	-
chr1	9267620	9267623	canonical/G3L1-7	.	+
chr1	9368727	9368729	canonical/G3L1-7	.	+
chr1	9984991	9984992	bulges	.	+
chr1	10305530	10305533	bulges	.	+
chr1	10411431	10411432	two-quartet	.	+
chr1	10629844	10629845	bulges	.	+
chr1	10629912	10629913	longloop	.	+
chr1	10629918	10629919	longloop	.	+
chr1	11022338	11022340	two-quartet	.	+
chr1	11024703	11024704	two-quartet	.	+
chr1	11661754	11661756	bulges	.	+
chr1	11661763	11661764	canonical/G3L1-7	.	+
chr1	11661883	11661884	bulges	.	+
chr1	11661894	11661896	longloop	.	+
chr1	11736127	11736129	canonical/G3L1-7	.	+
chr1	11736133	11736134	canonical/G3L1-7	.	+
chr1	11920109	11920110	bulges	.	-
chr1	11926341	11926342	bulges	.	-
chr1	11934721	11934722	G>=40%	.	+
chr1	11949829	11949830	two-quartet	.	+
chr1	11974657	11974659	bulges	.	+
chr1	12012229	12012231	bulges	.	+
chr1	12012245	12012248	bulges	.	+
chr1	12019496	12019497	two-quartet	.	+
chr1	13778624	13778625	bulges	.	+
chr1	15066683	15066687	canonical/G3L1-7	.	+
chr1	15219882	15219884	bulges	.	+
chr1	15429567	15429568	longloop	.	+
chr1	15617536	15617539	potential G-quadruplex & G>=40%	.	+
chr1	15617541	15617543	potential G-quadruplex & G>=40%	.	+
chr1	15663804	15663806	canonical/G3L1-7	.	+
chr1	15668008	15668011	two-quartet	.	+
chr1	15668097	15668101	potential G-quadruplex & G>=40%	.	+
chr1	15727604	15727605	two-quartet	.	+
chr1	15727795	15727797	bulges	.	+
chr1	16124568	16124569	longloop	.	-
chr1	16395402	16395404	canonical/G3L1-7	.	+
chr1	16395412	16395417	canonical/G3L1-7	.	+
chr1	16397387	16397389	bulges	.	+
chr1	16397436	16397439	bulges	.	+
chr1	16398008	16398010	canonical/G3L1-7	.	+
chr1	17054011	17054012	two-quartet	.	-
chr1	17054037	17054039	bulges	.	-
chr1	17408337	17408342	canonical/G3L1-7	.	-
chr1	17408348	17408350	bulges	.	-
chr1	18871525	18871527	longloop	.	-
chr1	18871588	18871590	longloop	.	-
chr1	18871594	18871596	longloop	.	-
chr1	18872152	18872154	bulges	.	-
chr1	18904690	18904691	longloop	.	-
chr1	18905082	18905083	longloop	.	-
chr1	19218301	19218303	bulges	.	-
chr1	19257481	19257483	two-quartet	.	+
chr1	19259336	19259337	bulges	.	+
chr1	19339050	19339052	canonical/G3L1-7	.	-
chr1	19339057	19339060	longloop	.	-
chr1	19597040	19597043	two-quartet	.	+
chr1	19597075	19597077	two-quartet	.	+
chr1	20483464	20483465	bulges	.	-
chr1	20508076	20508077	two-quartet	.	-
chr1	20652220	20652221	potential G-quadruplex & G>=40%	.	-
chr1	20652227	20652228	potential G-quadruplex & G>=40%	.	-
chr1	20652328	20652332	two-quartet	.	-
chr1	20721171	20721172	longloop	.	-
chr1	20721623	20721624	longloop	.	-
chr1	21217330	21217332	longloop	.	-
chr1	21679173	21679175	two-quartet	.	-
chr1	21783116	21783118	canonical/G3L1-7	.	-
chr1	22092611	22092616	canonical/G3L1-7	.	+
chr1	23019465	23019466	G>=40%	.	+
chr1	23310654	23310657	two-quartet	.	-
chr1	23310711	23310715	longloop	.	-
chr1	23429290	23429292	bulges	.	-
chr1	23506907	23506910	bulges	.	-
chr1	23759637	23759639	bulges	.	+
chr1	23787618	23787620	bulges	.	+
chr1	23967609	23967610	potential G-quadruplex & G>=40%	.	-
chr1	24357332	24357333	bulges	.	-
chr1	24842991	24842993	bulges	.	+
chr1	24900658	24900661	bulges	.	-
chr1	25568582	25568584	canonical/G3L1-7	.	+
chr1	25819951	25819953	G>=40%	.	+
chr1	25906420	25906421	G>=40%	.	-
chr1	26170630	26170632	two-quartet	.	+
chr1	26277433	26277435	longloop	.	+
chr1	26277443	26277445	bulges	.	+
chr1	26284948	26284949	potential G-quadruplex & G>=40%	.	-
chr1	26574941	26574943	bulges	.	+
chr1	26574947	26574949	canonical/G3L1-7	.	+
chr1	26854440	26854443	bulges	.	+
chr1	26942983	26942985	potential G-quadruplex & G>=40%	.	+
chr1	27109658	27109659	bulges	.	-
chr1	27307752	27307753	two-quartet	.	+
chr1	27404964	27404965	canonical/G3L1-7	.	-
chr1	27405896	27405899	longloop	.	-
chr1	27850479	27850484	canonical/G3L1-7	.	+
chr1	27850487	27850489	canonical/G3L1-7	.	+
chr1	27850496	27850499	canonical/G3L1-7	.	+
chr1	27850503	27850506	canonical/G3L1-7	.	+
chr1	27891935	27891937	bulges	.	-
chr1	27956123	27956124	bulges	.	+
chr1	28282397	28282400	potential G-quadruplex & G>=40%	.	+
chr1	28282404	28282405	bulges	.	+
chr1	28510187	28510188	two-quartet	.	+
chr1	28538224	28538227	bulges	.	+
chr1	28538764	28538766	canonical/G3L1-7	.	+
chr1	28538771	28538773	canonical/G3L1-7	.	+
chr1	28538824	28538828	bulges	.	+
chr1	28538842	28538845	bulges	.	+
chr1	29118725	29118726	longloop	.	+
chr1	29118737	29118739	bulges	.	+
chr1	29118808	29118810	longloop	.	+
chr1	29148934	29148935	potential G-quadruplex & G>=40%	.	-
chr1	29148948	29148950	bulges	.	-
chr1	29326635	29326637	two-quartet	.	+
chr1	29326654	29326656	potential G-quadruplex & G>=40%	.	+
chr1	30870198	30870200	canonical/G3L1-7	.	-
chr1	30871020	30871021	two-quartet	.	-
chr1	30871024	30871026	longloop	.	-
chr1	30871366	30871367	bulges	.	-
chr1	31644874	31644875	G>=40%	.	-
chr1	31906772	31906777	G>=40%	.	-
chr1	31908398	31908399	potential G-quadruplex & G>=40%	.	-
chr1	32043418	32043420	two-quartet	.	+
chr1	32043423	32043425	two-quartet	.	+
chr1	32102761	32102762	longloop	.	+
chr1	32170923	32170925	canonical/G3L1-7	.	+
chr1	32171375	32171376	bulges	.	+
chr1	32171382	32171383	canonical/G3L1-7	.	+
chr1	32200669	32200670	canonical/G3L1-7	.	+
chr1	32204307	32204309	potential G-quadruplex & G>=40%	.	+
chr1	32292122	32292124	two-quartet	.	+
chr1	32292132	32292133	bulges	.	+
chr1	32292158	32292159	longloop	.	+
chr1	32332158	32332160	two-quartet	.	+
chr1	32334797	32334798	two-quartet	.	-
chr1	32334950	32334952	potential G-quadruplex & G>=40%	.	-
chr1	32362522	32362523	canonical/G3L1-7	.	-
chr1	32365350	32365353	potential G-quadruplex & G>=40%	.	-
chr1	32365389	32365390	potential G-quadruplex & G>=40%	.	-
chr1	32394117	32394118	bulges	.	-
chr1	32394127	32394129	potential G-quadruplex & G>=40%,two-quartet	.	-
chr1	32685418	32685420	bulges	.	+
chr1	32773805	32773806	bulges	.	+
chr1	32786695	32786696	potential G-quadruplex & G>=40%	.	-
chr1	33010236	33010237	two-quartet	.	-
chr1	33010575	33010576	two-quartet	.	-
chr1	33010703	33010706	longloop	.	-
chr1	33010714	33010719	longloop	.	-
chr1	33036892	33036893	G>=40%	.	-
chr1	33299751	33299752	canonical/G3L1-7	.	+
chr1	33299761	33299763	canonical/G3L1-7	.	+
chr1	33300641	33300643	potential G-quadruplex & G>=40%	.	+
chr1	34859681	34859682	canonical/G3L1-7	.	-
chr1	34859686	34859687	longloop	.	-
chr1	35183779	35183780	bulges	.	-
chr1	35184542	35184543	canonical/G3L1-7	.	-
chr1	35184551	35184553	canonical/G3L1-7	.	-
chr1	35184559	35184562	bulges	.	-
chr1	35420362	35420363	two-quartet	.	+
chr1	35919711	35919712	bulges	.	+
chr1	35920051	35920053	longloop	.	+
chr1	35920471	35920473	bulges	.	+
chr1	35921996	35921999	longloop	.	+
chr1	35925637	35925638	bulges	.	+
chr1	36136768	36136769	bulges	.	-
chr1	36136771	36136774	canonical/G3L1-7	.	-
chr1	36136778	36136782	canonical/G3L1-7	.	-
chr1	36139760	36139762	two-quartet	.	-
chr1	36149389	36149391	bulges	.	-
chr1	36156158	36156161	two-quartet	.	+
chr1	36303968	36303969	potential G-quadruplex & G>=40%	.	+
chr1	36304306	36304308	two-quartet	.	+
chr1	36304310	36304312	canonical/G3L1-7	.	+
chr1	36341625	36341626	canonical/G3L1-7	.	-
chr1	37514755	37514756	G>=40%	.	-
chr1	37540585	37540587	canonical/G3L1-7	.	-
chr1	37692493	37692494	G>=40%	.	+
chr1	37709317	37709319	canonical/G3L1-7	.	+
chr1	37957330	37957331	potential G-quadruplex & G>=40%	.	-
chr1	37957352	37957354	longloop	.	-
chr1	37957367	37957369	canonical/G3L1-7	.	-
chr1	37957379	37957383	potential G-quadruplex & G>=40%	.	-
chr1	38859517	38859518	bulges	.	-
chr1	38863707	38863709	potential G-quadruplex & G>=40%	.	-
chr1	39575952	39575955	canonical/G3L1-7	.	-
chr1	39679179	39679181	potential G-quadruplex & G>=40%	.	-
chr1	39841686	39841689	bulges	.	-
chr1	39895912	39895915	longloop	.	-
chr1	40240796	40240798	canonical/G3L1-7	.	+
chr1	40515065	40515066	potential G-quadruplex & G>=40%	.	+
chr1	40624056	40624059	bulges	.	-
chr1	40691694	40691696	canonical/G3L1-7	.	+
chr1	41113377	41113379	potential G-quadruplex & G>=40%	.	-
chr1	42755043	42755045	longloop	.	-
chr1	42851015	42851017	two-quartet	.	+
chr1	43363469	43363473	longloop	.	-
chr1	43622345	43622348	potential G-quadruplex & G>=40%	.	+
chr1	43622723	43622725	bulges	.	+
chr1	43623417	43623420	two-quartet	.	+
chr1	43623424	43623425	bulges	.	+
chr1	43705144	43705145	bulges	.	+
chr1	43705273	43705274	bulges	.	+
chr1	43705298	43705299	longloop	.	+
chr1	43705320	43705321	longloop	.	+
chr1	43967869	43967871	bulges	.	+
chr1	43990901	43990903	potential G-quadruplex & G>=40%	.	+
chr1	43991042	43991043	bulges	.	+
chr1	43997317	43997318	canonical/G3L1-7	.	-
chr1	44213504	44213508	bulges	.	+
chr1	44632203	44632204	bulges	.	+
chr1	44651067	44651069	canonical/G3L1-7	.	+
chr1	44767340	44767341	canonical/G3L1-7	.	+
chr1	44776803	44776804	bulges	.	+
chr1	45009404	45009408	bulges	.	-
chr1	45013825	45013828	canonical/G3L1-7	.	+
chr1	45014951	45014953	potential G-quadruplex & G>=40%	.	+
chr1	45016698	45016701	canonical/G3L1-7	.	-
chr1	45510250	45510252	bulges	.	+
chr1	45618098	45618099	two-quartet	.	+
chr1	45618109	45618110	two-quartet	.	+
chr1	45727648	45727650	longloop	.	-
chr1	45746459	45746461	Unknown,canonical/G3L1-7	.	-
chr1	46040235	46040236	bulges	.	-
chr1	46132599	46132600	potential G-quadruplex & G>=40%	.	-
chr1	47377379	47377380	two-quartet	.	+
chr1	47440469	47440471	longloop	.	+
chr1	50968928	50968930	potential G-quadruplex & G>=40%	.	+
chr1	50968959	50968964	bulges	.	+
chr1	51729913	51729915	longloop	.	+
chr1	51878736	51878740	longloop	.	-
chr1	51878750	51878753	longloop	.	-
chr1	52056301	52056302	G>=40%	.	+
chr1	52346388	52346392	canonical/G3L1-7	.	+
chr1	52346605	52346607	canonical/G3L1-7	.	+
chr1	52352616	52352618	two-quartet	.	-
chr1	52361528	52361529	bulges	.	-
chr1	52361540	52361543	bulges	.	-
chr1	52684780	52684782	canonical/G3L1-7	.	-
chr1	53220569	53220570	bulges	.	-
chr1	53226982	53226984	potential G-quadruplex & G>=40%	.	-
chr1	53227008	53227010	bulges	.	-
chr1	53227015	53227016	two-quartet	.	-
chr1	54053203	54053204	G>=40%	.	-
chr1	54053275	54053276	two-quartet	.	-
chr1	54169818	54169820	canonical/G3L1-7	.	-
chr1	54169826	54169828	bulges	.	-
chr1	54225879	54225881	two-quartet	.	-
chr1	54226417	54226420	two-quartet	.	-
chr1	54849803	54849805	bulges	.	-
chr1	54849809	54849810	bulges	.	-
chr1	54851295	54851296	longloop	.	-
chr1	56579464	56579465	bulges	.	-
chr1	56713651	56713653	bulges	.	+
chr1	58781043	58781045	two-quartet	.	-
chr1	58781621	58781622	bulges	.	-
chr1	58781624	58781626	longloop	.	-
chr1	58781635	58781638	canonical/G3L1-7	.	-
chr1	58781640	58781645	bulges	.	-
chr1	58781716	58781719	bulges	.	-
chr1	58783990	58783991	bulges	.	-
chr1	62437320	62437321	canonical/G3L1-7	.	+
chr1	62450529	62450530	two-quartet	.	+
chr1	65420688	65420690	two-quartet	.	+
chr1	67412105	67412106	potential G-quadruplex & G>=40%	.	-
chr1	67412129	67412134	bulges	.	-
chr1	68125881	68125882	longloop	.	-
chr1	68125891	68125894	longloop	.	-
chr1	68232359	68232360	bulges	.	-
chr1	70221407	70221409	potential G-quadruplex & G>=40%	.	+
chr1	70221722	70221723	bulges	.	+
chr1	70221724	70221729	bulges	.	+
chr1	70252431	70252433	two-quartet	.	+
chr1	77978926	77978927	bulges	.	-
chr1	77978929	77978930	bulges	.	-
chr1	77978932	77978933	bulges	.	-
chr1	77978935	77978936	bulges	.	-
chr1	85250160	85250162	potential G-quadruplex & G>=40%	.	-
chr1	85583134	85583136	bulges	.	+
chr1	85583141	85583143	canonical/G3L1-7	.	+
chr1	85708139	85708142	bulges	.	-
chr1	87106535	87106536	bulges	.	+
chr1	87345078	87345084	canonical/G3L1-7	.	+
chr1	87345086	87345088	canonical/G3L1-7	.	+
chr1	90007390	90007391	potential G-quadruplex & G>=40%	.	+
chr1	90027586	90027589	canonical/G3L1-7	.	+
chr1	90027594	90027596	canonical/G3L1-7	.	+
chr1	90027612	90027616	longloop	.	+
chr1	92298932	92298934	bulges	.	-
chr1	92832034	92832036	G>=40%	.	+
chr1	93180386	93180387	potential G-triplex & G>=40%	.	-
chr1	93553839	93553844	bulges	.	+
chr1	93888141	93888142	bulges	.	-
chr1	100140948	100140949	potential G-quadruplex & G>=40%	.	+
chr1	101786667	101786668	G>=40%	.	-
chr1	107056773	107056775	bulges	.	+
chr1	107056806	107056807	bulges	.	+
chr1	107058248	107058249	G>=40%	.	+
chr1	108635112	108635114	G>=40%	.	+
chr1	108695769	108695770	potential G-quadruplex & G>=40%	.	+
chr1	108697150	108697152	two-quartet	.	+
chr1	108699436	108699437	bulges	.	+
chr1	108746762	108746763	two-quartet	.	+
chr1	109042052	109042053	bulges	.	-
chr1	109094971	109094973	canonical/G3L1-7	.	+
chr1	109100224	109100226	longloop	.	+
chr1	109231632	109231635	G>=40%	.	+
chr1	109283067	109283069	bulges	.	-
chr1	109316920	109316921	potential G-quadruplex & G>=40%	.	-
chr1	109481601	109481602	longloop	.	+
chr1	109619883	109619884	two-quartet	.	+
chr1	109626725	109626726	potential G-quadruplex & G>=40%	.	+
chr1	109984951	109984953	bulges	.	+
chr1	109985023	109985026	longloop	.	+
chr1	109985091	109985092	potential G-quadruplex & G>=40%	.	+
chr1	110022758	110022760	two-quartet	.	+
chr1	110054375	110054377	two-quartet	.	+
chr1	110054382	110054384	bulges	.	+
chr1	110059321	110059323	canonical/G3L1-7	.	+
chr1	110060965	110060967	longloop	.	+
chr1	110061591	110061594	bulges	.	+
chr1	110371885	110371887	potential G-quadruplex & G>=40%	.	+
chr1	110407612	110407613	bulges	.	-
chr1	110407619	110407621	bulges	.	-
chr1	111147641	111147643	bulges	.	+
chr1	111440828	111440829	canonical/G3L1-7	.	-
chr1	111440838	111440840	canonical/G3L1-7	.	-
chr1	111726888	111726890	canonical/G3L1-7	.	-
chr1	111727301	111727308	canonical/G3L1-7	.	-
chr1	112956638	112956640	bulges	.	+
chr1	112956727	112956728	potential G-quadruplex & G>=40%	.	+
chr1	113913158	113913160	bulges	.	+
chr1	114581368	114581369	two-quartet	.	-
chr1	114716114	114716115	two-quartet	.	-
chr1	114717068	114717069	longloop	.	-
chr1	116373281	116373283	bulges	.	+
chr1	116404624	116404626	bulges	.	+
chr1	116576170	116576171	canonical/G3L1-7	.	-
chr1	116576178	116576182	canonical/G3L1-7	.	-
chr1	116579663	116579664	G>=40%	.	-
chr1	116579666	116579667	bulges	.	-
chr1	116910016	116910017	longloop	.	+
chr1	116987320	116987321	bulges	.	+
chr1	119179081	119179083	bulges	.	+
chr1	119622296	119622299	longloop	.	-
chr1	119622606	119622608	canonical/G3L1-7	.	-
chr1	119912509	119912511	bulges	.	-
chr1	120465297	120465300	potential G-triplex & G>=40%	.	+
chr1	120832910	120832912	potential G-triplex & G>=40%	.	+
chr1	121183973	121183975	bulges	.	-
chr1	121184156	121184158	longloop	.	-
chr1	121185063	121185066	two-quartet	.	+
chr1	144423937	144423939	potential G-triplex & G>=40%	.	-
chr1	145843724	145843725	canonical/G3L1-7	.	+
chr1	145924813	145924815	potential G-quadruplex & G>=40%	.	-
chr1	145974946	145974948	canonical/G3L1-7	.	+
chr1	147625099	147625101	bulges	.	+
chr1	149909270	149909273	longloop	.	-
chr1	149942441	149942444	bulges	.	-
chr1	149942962	149942963	bulges	.	-
chr1	149943397	149943398	potential G-quadruplex & G>=40%	.	-
chr1	149943506	149943509	bulges	.	-
chr1	149944768	149944769	canonical/G3L1-7	.	-
chr1	150067828	150067831	two-quartet	.	+
chr1	150067837	150067839	canonical/G3L1-7	.	+
chr1	150159551	150159554	bulges	.	+
chr1	150218710	150218712	potential G-quadruplex & G>=40%	.	-
chr1	150226692	150226693	bulges	.	-
chr1	150226697	150226699	bulges	.	-
chr1	150235821	150235823	longloop	.	-
chr1	150235836	150235838	two-quartet	.	-
chr1	150265501	150265504	canonical/G3L1-7	.	-
chr1	150265507	150265511	potential G-quadruplex & G>=40%	.	-
chr1	150265805	150265807	potential G-quadruplex & G>=40%	.	-
chr1	150308242	150308243	bulges	.	+
chr1	150472327	150472329	bulges	.	+
chr1	150473631	150473633	bulges	.	+
chr1	150474892	150474894	two-quartet	.	+
chr1	150475262	150475264	two-quartet	.	+
chr1	150574887	150574891	bulges	.	-
chr1	150574896	150574900	longloop	.	-
chr1	150574907	150574909	bulges	.	-
chr1	150622427	150622429	potential G-quadruplex & G>=40%	.	-
chr1	150622528	150622529	bulges	.	-
chr1	150622553	150622555	canonical/G3L1-7	.	-
chr1	150622557	150622560	canonical/G3L1-7	.	-
chr1	150624262	150624263	two-quartet	.	-
chr1	150624267	150624269	bulges	.	-
chr1	150697062	150697065	bulges	.	-
chr1	150809827	150809828	bulges	.	-
chr1	150810249	150810252	potential G-quadruplex & G>=40%	.	-
chr1	150811991	150811993	bulges	.	-
chr1	150961106	150961108	canonical/G3L1-7	.	+
chr1	150974718	150974719	canonical/G3L1-7	.	-
chr1	150974728	150974730	canonical/G3L1-7	.	-
chr1	151055800	151055802	bulges	.	-
chr1	151134673	151134674	bulges	.	-
chr1	151165383	151165385	longloop	.	-
chr1	151165474	151165476	canonical/G3L1-7	.	-
chr1	151165488	151165491	bulges	.	-
chr1	151249382	151249384	bulges	.	+
chr1	151249386	151249388	longloop	.	+
chr1	151249392	151249393	longloop	.	+
chr1	151249399	151249401	canonical/G3L1-7	.	+
chr1	151249410	151249413	longloop	.	+
chr1	151267389	151267390	longloop	.	+
chr1	151366839	151366842	bulges	.	-
chr1	151366859	151366861	potential G-quadruplex & G>=40%	.	-
chr1	151400941	151400943	potential G-quadruplex & G>=40%	.	+
chr1	151400962	151400963	longloop	.	+
chr1	151404725	151404727	canonical/G3L1-7	.	-
chr1	151404732	151404733	canonical/G3L1-7	.	-
chr1	151404739	151404741	longloop	.	-
chr1	151404747	151404749	longloop	.	-
chr1	151530083	151530084	bulges	.	+
chr1	151698755	151698756	bulges	.	+
chr1	153618848	153618850	longloop	.	-
chr1	153643317	153643320	bulges	.	+
chr1	153643360	153643361	bulges	.	+
chr1	153645092	153645095	bulges	.	+
chr1	153645510	153645512	two-quartet	.	+
chr1	153670201	153670202	bulges	.	-
chr1	153728708	153728709	bulges	.	+
chr1	153774493	153774494	potential G-quadruplex & G>=40%	.	+
chr1	153805014	153805016	canonical/G3L1-7	.	-
chr1	153806461	153806463	canonical/G3L1-7	.	-
chr1	153808109	153808113	bulges	.	-
chr1	153809571	153809572	bulges	.	-
chr1	153947895	153947897	canonical/G3L1-7	.	-
chr1	153958509	153958511	canonical/G3L1-7	.	-
chr1	153959184	153959186	longloop	.	-
chr1	153959379	153959381	longloop	.	-
chr1	153981904	153981905	two-quartet	.	-
chr1	153982001	153982003	bulges	.	-
chr1	154349850	154349852	longloop	.	+
chr1	154349867	154349868	bulges	.	+
chr1	154350873	154350875	bulges	.	+
chr1	154350942	154350943	longloop	.	+
chr1	154350947	154350949	canonical/G3L1-7	.	+
chr1	154350959	154350962	canonical/G3L1-7	.	+
chr1	154549246	154549247	bulges	.	-
chr1	154627920	154627922	bulges	.	-
chr1	154924993	154924994	two-quartet	.	-
chr1	154925002	154925003	potential G-quadruplex & G>=40%	.	-
chr1	154925080	154925082	bulges	.	-
chr1	154944722	154944725	longloop	.	-
chr1	154944730	154944732	longloop	.	-
chr1	154946088	154946090	bulges	.	-
chr1	154957752	154957754	bulges	.	-
chr1	154970134	154970136	longloop	.	-
chr1	154974719	154974721	bulges	.	+
chr1	155045600	155045602	bulges	.	-
chr1	155051295	155051296	bulges	.	+
chr1	155062698	155062702	canonical/G3L1-7	.	+
chr1	155087136	155087138	longloop	.	+
chr1	155140211	155140212	potential G-triplex & G>=40%	.	-
chr1	155140267	155140270	canonical/G3L1-7	.	-
chr1	155140494	155140497	canonical/G3L1-7	.	-
chr1	155172878	155172880	longloop	.	-
chr1	155172884	155172886	bulges	.	-
chr1	155173021	155173024	bulges	.	-
chr1	155173029	155173031	bulges	.	-
chr1	155201176	155201178	canonical/G3L1-7	.	-
chr1	155209293	155209294	two-quartet	.	+
chr1	155255403	155255405	bulges	.	-
chr1	155273304	155273306	canonical/G3L1-7	.	-
chr1	155273307	155273308	canonical/G3L1-7	.	-
chr1	155273360	155273362	longloop	.	-
chr1	155273364	155273366	two-quartet	.	-
chr1	155284280	155284282	bulges	.	+
chr1	155312463	155312464	canonical/G3L1-7	.	+
chr1	155324636	155324639	canonical/G3L1-7	.	+
chr1	155337541	155337543	canonical/G3L1-7	.	-
chr1	155337549	155337552	canonical/G3L1-7	.	-
chr1	155688704	155688709	canonical/G3L1-7	.	-
chr1	155947621	155947622	longloop	.	-
chr1	156035879	156035880	potential G-quadruplex & G>=40%	.	-
chr1	156036258	156036261	bulges	.	-
chr1	156054806	156054808	two-quartet	.	+
chr1	156072287	156072288	canonical/G3L1-7	.	-
chr1	156076364	156076366	two-quartet	.	-
chr1	156077020	156077021	potential G-quadruplex & G>=40%	.	-
chr1	156136402	156136403	bulges	.	+
chr1	156250409	156250411	longloop	.	-
chr1	156282714	156282715	two-quartet	.	-
chr1	156466615	156466618	potential G-quadruplex & G>=40%	.	-
chr1	156466914	156466915	bulges	.	-
chr1	156467145	156467147	longloop	.	-
chr1	156594098	156594100	two-quartet	.	+
chr1	156595288	156595289	two-quartet	.	-
chr1	156595498	156595499	two-quartet	.	-
chr1	156738348	156738352	bulges	.	-
chr1	156742879	156742881	longloop	.	-
chr1	156742982	156742984	longloop	.	-
chr1	156742987	156742988	potential G-quadruplex & G>=40%	.	-
chr1	156743004	156743007	canonical/G3L1-7	.	-
chr1	156743009	156743011	two-quartet	.	-
chr1	156743016	156743017	potential G-quadruplex & G>=40%	.	-
chr1	156743024	156743026	potential G-quadruplex & G>=40%	.	-
chr1	156768091	156768092	bulges	.	+
chr1	156768097	156768098	canonical/G3L1-7	.	+
chr1	156768102	156768104	canonical/G3L1-7	.	+
chr1	157122335	157122338	canonical/G3L1-7	.	-
chr1	157122340	157122342	canonical/G3L1-7	.	-
chr1	157122978	157122979	longloop	.	-
chr1	157123638	157123639	bulges	.	-
chr1	157124293	157124295	potential G-quadruplex & G>=40%	.	-
chr1	157124687	157124688	potential G-quadruplex & G>=40%	.	-
chr1	157124753	157124754	canonical/G3L1-7	.	-
chr1	158096028	158096031	bulges	.	+
chr1	158096475	158096476	bulges	.	+
chr1	158097996	158097998	canonical/G3L1-7	.	+
chr1	158098537	158098541	bulges	.	+
chr1	158099517	158099521	bulges	.	+
chr1	159918180	159918182	canonical/G3L1-7	.	-
chr1	159918184	159918185	bulges	.	-
chr1	159918194	159918197	bulges	.	-
chr1	160213711	160213714	canonical/G3L1-7	.	+
chr1	160213716	160213720	canonical/G3L1-7	.	+
chr1	160213918	160213921	bulges	.	+
chr1	160214721	160214723	potential G-quadruplex & G>=40%	.	+
chr1	160214873	160214875	potential G-quadruplex & G>=40%	.	+
chr1	160215780	160215782	bulges	.	-
chr1	160216883	160216886	canonical/G3L1-7	.	-
chr1	160217224	160217228	canonical/G3L1-7	.	-
chr1	160239751	160239753	two-quartet	.	-
chr1	160294796	160294797	potential G-quadruplex & G>=40%	.	-
chr1	160343442	160343444	longloop	.	+
chr1	160425429	160425431	bulges	.	+
chr1	160425434	160425435	canonical/G3L1-7	.	+
chr1	160427330	160427332	bulges	.	+
chr1	160427338	160427340	bulges	.	+
chr1	161041719	161041721	longloop	.	-
chr1	161117964	161117965	bulges	.	-
chr1	161159617	161159619	canonical/G3L1-7	.	+
chr1	161164296	161164299	longloop	.	+
chr1	161226424	161226427	longloop	.	+
chr1	161226433	161226436	canonical/G3L1-7	.	+
chr1	161314378	161314381	two-quartet	.	+
chr1	161362818	161362821	canonical/G3L1-7	.	+
chr1	161362825	161362827	canonical/G3L1-7	.	+
chr1	161362835	161362836	bulges	.	+
chr1	161362842	161362843	bulges	.	+
chr1	161362953	161362954	two-quartet	.	+
chr1	161364232	161364237	bulges	.	+
chr1	161749801	161749802	G>=40%	.	+
chr1	161959350	161959352	longloop	.	+
chr1	161961209	161961211	bulges	.	+
chr1	165662417	165662420	bulges	.	-
chr1	167935965	167935967	longloop	.	-
chr1	169367795	169367796	G>=40%	.	-
chr1	171591885	171591887	canonical/G3L1-7	.	+
chr1	182383917	182383919	bulges	.	-
chr1	182384147	182384149	bulges	.	-
chr10	1017973	1017976	longloop	.	+
chr10	1048887	1048890	two-quartet	.	-
chr10	3101486	3101487	potential G-quadruplex & G>=40%	.	+
chr10	3778995	3778997	two-quartet	.	-
chr10	5640335	5640337	two-quartet	.	-
chr10	5889461	5889462	longloop	.	-
chr10	6112268	6112270	canonical/G3L1-7	.	+
chr10	6114073	6114074	two-quartet	.	+
chr10	6233061	6233063	bulges	.	+
chr10	6234337	6234339	longloop	.	+
chr10	6234945	6234946	potential G-quadruplex & G>=40%	.	+
chr10	6235031	6235034	longloop	.	+
chr10	6235037	6235039	canonical/G3L1-7	.	+
chr10	12196217	12196219	bulges	.	+
chr10	13300062	13300065	longloop	.	-
chr10	13344960	13344962	bulges	.	-
chr10	15078083	15078084	canonical/G3L1-7	.	-
chr10	15078087	15078088	canonical/G3L1-7	.	-
chr10	16436976	16436979	canonical/G3L1-7	.	+
chr10	19817077	19817079	bulges	.	+
chr10	21534452	21534457	bulges	.	+
chr10	22321415	22321419	bulges	.	+
chr10	22536797	22536798	potential G-triplex & G>=40%	.	-
chr10	22541933	22541935	bulges	.	-
chr10	25016680	25016681	two-quartet	.	+
chr10	26860958	26860959	bulges	.	-
chr10	27154313	27154315	bulges	.	-
chr10	27154321	27154323	potential G-quadruplex & G>=40%	.	-
chr10	27208378	27208380	bulges	.	-
chr10	32268746	32268747	canonical/G3L1-7	.	-
chr10	33213489	33213490	potential G-quadruplex & G>=40%	.	-
chr10	35570265	35570267	longloop	.	+
chr10	35570281	35570282	bulges	.	+
chr10	38059948	38059949	bulges	.	+
chr10	38059954	38059956	bulges	.	+
chr10	38120720	38120724	canonical/G3L1-7	.	+
chr10	38123145	38123146	bulges	.	+
chr10	42513876	42513878	bulges	.	-
chr10	42515093	42515094	bulges	.	-
chr10	42516688	42516691	longloop	.	-
chr10	42517530	42517535	canonical/G3L1-7	.	-
chr10	42552694	42552695	bulges	.	-
chr10	43195597	43195600	canonical/G3L1-7	.	-
chr10	43196001	43196003	longloop	.	-
chr10	45455057	45455058	longloop	.	-
chr10	45792794	45792795	longloop	.	+
chr10	45972664	45972665	potential G-quadruplex & G>=40%	.	+
chr10	48435060	48435064	canonical/G3L1-7	.	+
chr10	49735155	49735157	longloop	.	-
chr10	51697504	51697506	bulges	.	-
chr10	51697959	51697960	bulges	.	-
chr10	51698043	51698045	bulges	.	-
chr10	51698097	51698098	potential G-quadruplex & G>=40%	.	-
chr10	51699283	51699284	bulges	.	-
chr10	52294827	52294828	canonical/G3L1-7	.	+
chr10	56357935	56357936	bulges	.	-
chr10	58192582	58192583	two-quartet	.	-
chr10	59906281	59906283	bulges	.	-
chr10	60028769	60028772	potential G-quadruplex & G>=40%	.	-
chr10	60028794	60028797	potential G-quadruplex & G>=40%	.	-
chr10	60029198	60029201	canonical/G3L1-7	.	-
chr10	60029203	60029206	two-quartet	.	-
chr10	62806059	62806062	canonical/G3L1-7	.	+
chr10	62806126	62806128	bulges	.	+
chr10	68338070	68338073	longloop	.	+
chr10	68339149	68339150	two-quartet	.	+
chr10	68341999	68342003	bulges	.	+
chr10	68342044	68342046	bulges	.	+
chr10	68982645	68982646	bulges	.	+
chr10	68982674	68982676	longloop	.	+
chr10	69124222	69124223	bulges	.	+
chr10	69124254	69124256	two-quartet	.	+
chr10	69124269	69124270	two-quartet	.	+
chr10	69392192	69392193	two-quartet	.	+
chr10	69392216	69392221	potential G-quadruplex & G>=40%	.	+
chr10	69392227	69392230	two-quartet	.	+
chr10	69633096	69633097	longloop	.	+
chr10	69952919	69952921	longloop	.	+
chr10	70052858	70052859	G>=40%	.	+
chr10	70299702	70299703	two-quartet	.	-
chr10	70301220	70301223	longloop	.	-
chr10	70404281	70404282	longloop	.	+
chr10	70567693	70567695	longloop	.	+
chr10	71816461	71816462	two-quartet	.	-
chr10	71816465	71816468	longloop	.	-
chr10	71816747	71816749	canonical/G3L1-7	.	-
chr10	71816754	71816758	canonical/G3L1-7	.	-
chr10	71816763	71816767	potential G-quadruplex & G>=40%	.	-
chr10	72216116	72216119	bulges	.	+
chr10	72273971	72273973	bulges	.	+
chr10	72275597	72275598	two-quartet	.	+
chr10	72275604	72275605	bulges	.	+
chr10	72275613	72275617	bulges	.	+
chr10	72275766	72275767	bulges	.	+
chr10	72275775	72275777	canonical/G3L1-7	.	+
chr10	72334692	72334696	two-quartet	.	-
chr10	72338297	72338299	canonical/G3L1-7	.	-
chr10	72626093	72626095	two-quartet	.	-
chr10	72887564	72887565	canonical/G3L1-7	.	+
chr10	73242448	73242449	longloop	.	-
chr10	73243152	73243153	bulges	.	-
chr10	73771488	73771490	two-quartet	.	+
chr10	73799202	73799204	canonical/G3L1-7	.	+
chr10	73799224	73799225	longloop	.	+
chr10	73802171	73802174	longloop	.	-
chr10	74151268	74151270	potential G-quadruplex & G>=40%	.	+
chr10	75022112	75022113	bulges	.	+
chr10	75235796	75235797	canonical/G3L1-7	.	-
chr10	75398679	75398680	longloop	.	-
chr10	75398700	75398702	canonical/G3L1-7	.	-
chr10	75398705	75398707	canonical/G3L1-7	.	-
chr10	75400077	75400081	bulges	.	-
chr10	75400090	75400093	bulges	.	-
chr10	75401338	75401339	bulges	.	-
chr10	75401341	75401342	bulges	.	-
chr10	75401344	75401345	bulges	.	-
chr10	77975446	77975447	potential G-quadruplex & G>=40%	.	-
chr10	78039011	78039013	bulges	.	+
chr10	78039020	78039022	canonical/G3L1-7	.	+
chr10	79313463	79313465	potential G-quadruplex & G>=40%	.	+
chr10	79382971	79382973	canonical/G3L1-7	.	-
chr10	86435589	86435591	two-quartet	.	-
chr10	86756729	86756731	canonical/G3L1-7	.	+
chr10	90871976	90871978	two-quartet	.	+
chr10	91865076	91865081	canonical/G3L1-7	.	+
chr10	91923792	91923793	G>=40%	.	+
chr10	92353150	92353153	longloop	.	+
chr10	92353155	92353157	longloop	.	+
chr10	93496790	93496791	bulges	.	+
chr10	93702515	93702516	bulges	.	-
chr10	93702518	93702519	bulges	.	-
chr10	93901844	93901845	two-quartet	.	+
chr10	96059866	96059868	bulges	.	+
chr10	96060483	96060485	potential G-quadruplex & G>=40%	.	+
chr10	96060488	96060490	potential G-quadruplex & G>=40%	.	+
chr10	96521132	96521136	potential G-quadruplex & G>=40%,potential G-triplex & G>=40%	.	-
chr10	96521341	96521342	potential G-quadruplex & G>=40%	.	-
chr10	96586875	96586876	bulges	.	-
chr10	96586879	96586880	bulges	.	-
chr10	96961054	96961055	bulges	.	+
chr10	96961715	96961717	canonical/G3L1-7	.	+
chr10	97334507	97334508	bulges	.	-
chr10	97366765	97366766	bulges	.	-
chr10	97366768	97366769	bulges	.	-
chr10	97674729	97674730	longloop	.	+
chr10	97718075	97718078	longloop	.	+
chr10	97760526	97760530	bulges	.	+
chr10	99613562	99613563	longloop	.	-
chr10	99712117	99712118	bulges	.	-
chr10	100363721	100363723	bulges	.	+
chr10	100486995	100486996	potential G-quadruplex & G>=40%	.	-
chr10	100505914	100505915	canonical/G3L1-7	.	-
chr10	100529872	100529873	G>=40%	.	-
chr10	100549655	100549657	canonical/G3L1-7	.	+
chr10	100550250	100550251	bulges	.	+
chr10	100550296	100550297	potential G-quadruplex & G>=40%	.	+
chr10	100551143	100551144	bulges	.	+
chr10	100553074	100553075	bulges	.	+
chr10	100553097	100553100	bulges	.	+
chr10	100988625	100988628	canonical/G3L1-7	.	+
chr10	101006951	101006954	bulges	.	+
chr10	101039740	101039741	two-quartet	.	+
chr10	101067930	101067931	longloop	.	+
chr10	101554072	101554075	bulges	.	+
chr10	101556364	101556366	longloop	.	+
chr10	101579063	101579065	longloop	.	-
chr10	101695004	101695005	bulges	.	-
chr10	101781512	101781513	canonical/G3L1-7	.	-
chr10	101781519	101781521	canonical/G3L1-7	.	-
chr10	101781523	101781531	bulges,two-quartet	.	-
chr10	101818124	101818127	longloop	.	-
chr10	101818141	101818142	canonical/G3L1-7	.	-
chr10	101818146	101818148	canonical/G3L1-7	.	-
chr10	101818380	101818384	bulges	.	-
chr10	101818390	101818392	bulges	.	-
chr10	101847307	101847309	canonical/G3L1-7	.	-
chr10	101847316	101847318	longloop	.	-
chr10	101847447	101847448	canonical/G3L1-7	.	-
chr10	102067259	102067261	canonical/G3L1-7	.	+
chr10	102108273	102108276	potential G-quadruplex & G>=40%	.	-
chr10	102120435	102120437	two-quartet	.	-
chr10	102714288	102714289	bulges	.	-
chr10	103089570	103089572	longloop	.	-
chr10	103193259	103193262	potential G-quadruplex & G>=40%	.	-
chr10	103350707	103350708	two-quartet	.	-
chr10	103350767	103350768	bulges	.	-
chr10	103350770	103350771	bulges	.	-
chr10	103597627	103597629	two-quartet	.	-
chr10	103600849	103600851	potential G-quadruplex & G>=40%	.	-
chr10	103600873	103600875	longloop	.	-
chr10	103601709	103601710	longloop	.	-
chr10	103918105	103918106	two-quartet	.	-
chr11	207543	207544	longloop	.	+
chr11	214692	214695	longloop	.	+
chr11	214698	214700	canonical/G3L1-7	.	+
chr11	214704	214706	canonical/G3L1-7	.	+
chr11	214761	214763	potential G-quadruplex & G>=40%	.	+
chr11	252817	252819	potential G-quadruplex & G>=40%	.	+
chr11	291558	291560	longloop	.	+
chr11	291927	291929	bulges	.	+
chr11	295408	295410	bulges	.	+
chr11	532461	532462	two-quartet	.	-
chr11	611903	611904	longloop	.	+
chr11	694931	694932	bulges	.	-
chr11	703369	703370	bulges	.	+
chr11	703373	703375	longloop	.	+
chr11	767286	767287	two-quartet	.	-
chr11	810044	810047	G>=40%	.	+
chr11	838384	838387	bulges	.	+
chr11	838397	838401	longloop	.	+
chr11	838410	838414	bulges	.	+
chr11	866748	866751	canonical/G3L1-7	.	+
chr11	866878	866880	canonical/G3L1-7	.	+
chr11	1275609	1275611	two-quartet	.	-
chr11	1752866	1752868	bulges	.	-
chr11	1752872	1752873	two-quartet	.	-
chr11	2403295	2403298	potential G-quadruplex & G>=40%	.	+
chr11	2944605	2944607	bulges	.	-
chr11	2944995	2944996	potential G-quadruplex & G>=40%	.	-
chr11	2945275	2945277	bulges	.	-
chr11	2945294	2945296	longloop	.	-
chr11	2945549	2945550	bulges	.	-
chr11	2951291	2951293	bulges	.	-
chr11	3087859	3087861	bulges	.	-
chr11	3639019	3639021	potential G-quadruplex & G>=40%	.	-
chr11	4093081	4093083	canonical/G3L1-7	.	+
chr11	4094834	4094836	canonical/G3L1-7	.	+
chr11	6395461	6395463	canonical/G3L1-7	.	-
chr11	6401685	6401687	longloop	.	-
chr11	6410832	6410833	two-quartet	.	-
chr11	6411169	6411170	two-quartet	.	-
chr11	6476637	6476639	canonical/G3L1-7	.	-
chr11	6476647	6476649	canonical/G3L1-7	.	-
chr11	6477048	6477049	longloop	.	-
chr11	6479913	6479914	bulges	.	-
chr11	6603748	6603749	potential G-quadruplex & G>=40%	.	+
chr11	6616735	6616736	canonical/G3L1-7	.	-
chr11	8101825	8101827	bulges	.	+
chr11	8101835	8101836	canonical/G3L1-7	.	+
chr11	8102198	8102200	two-quartet	.	+
chr11	8102697	8102699	canonical/G3L1-7	.	+
chr11	8947910	8947912	canonical/G3L1-7	.	-
chr11	8947919	8947921	bulges	.	-
chr11	9314355	9314356	canonical/G3L1-7	.	-
chr11	9445394	9445397	canonical/G3L1-7	.	+
chr11	9445400	9445402	canonical/G3L1-7	.	+
chr11	9445416	9445417	longloop	.	+
chr11	9445889	9445891	two-quartet	.	+
chr11	10774025	10774029	potential G-quadruplex & G>=40%	.	+
chr11	10806854	10806856	two-quartet	.	-
chr11	11621644	11621645	bulges	.	-
chr11	12529350	12529351	longloop	.	+
chr11	12944247	12944249	bulges	.	+
chr11	17077574	17077576	bulges	.	-
chr11	17087928	17087930	two-quartet	.	-
chr11	17276756	17276758	two-quartet	.	+
chr11	18322484	18322485	canonical/G3L1-7	.	+
chr11	18402986	18402987	potential G-quadruplex & G>=40%	.	+
chr11	18402993	18402996	potential G-quadruplex & G>=40%	.	+
chr11	18526834	18526835	potential G-quadruplex & G>=40%	.	-
chr11	18526839	18526840	potential G-quadruplex & G>=40%	.	-
chr11	20376583	20376585	longloop	.	+
chr11	20508478	20508479	bulges	.	+
chr11	27363169	27363171	longloop	.	-
chr11	28108131	28108134	potential G-quadruplex & G>=40%	.	-
chr11	33161397	33161400	potential G-quadruplex & G>=40%	.	-
chr11	33161418	33161420	two-quartet	.	-
chr11	33708453	33708455	canonical/G3L1-7	.	-
chr11	33742016	33742017	bulges	.	-
chr11	34101107	34101108	two-quartet	.	+
chr11	34151630	34151632	canonical/G3L1-7	.	-
chr11	35620009	35620010	longloop	.	+
chr11	36231756	36231760	canonical/G3L1-7	.	+
chr11	43342497	43342498	potential G-quadruplex & G>=40%	.	+
chr11	43494562	43494565	canonical/G3L1-7	.	+
chr11	43680957	43680960	longloop	.	+
chr11	43680970	43680972	longloop	.	+
chr11	43943133	43943134	bulges	.	+
chr11	44619932	44619934	canonical/G3L1-7	.	+
chr11	44931831	44931832	canonical/G3L1-7	.	+
chr11	44931837	44931838	canonical/G3L1-7	.	+
chr11	44932702	44932705	bulges	.	-
chr11	44932819	44932820	two-quartet	.	-
chr11	44938219	44938220	two-quartet	.	-
chr11	45882641	45882643	canonical/G3L1-7	.	+
chr11	45905970	45905972	canonical/G3L1-7	.	+
chr11	45905977	45905978	canonical/G3L1-7	.	+
chr11	45910210	45910212	canonical/G3L1-7	.	-
chr11	45928973	45928975	longloop	.	+
chr11	45933403	45933405	longloop	.	-
chr11	45933599	45933600	canonical/G3L1-7	.	-
chr11	46396476	46396477	two-quartet	.	-
chr11	46397318	46397319	bulges	.	-
chr11	46615797	46615800	canonical/G3L1-7	.	-
chr11	46750298	46750300	bulges	.	-
chr11	47177614	47177617	canonical/G3L1-7	.	-
chr11	47177743	47177744	canonical/G3L1-7	.	-
chr11	47177758	47177759	longloop	.	-
chr11	47177776	47177778	canonical/G3L1-7	.	-
chr11	47239473	47239475	canonical/G3L1-7	.	-
chr11	47239478	47239480	canonical/G3L1-7	.	-
chr11	47467088	47467089	bulges	.	-
chr11	47467093	47467095	longloop	.	-
chr11	47467203	47467206	bulges,two-quartet	.	-
chr11	47467417	47467419	canonical/G3L1-7	.	-
chr11	47467713	47467716	two-quartet	.	-
chr11	47467719	47467720	potential G-quadruplex & G>=40%	.	-
chr11	47471185	47471186	two-quartet	.	-
chr11	47471702	47471703	two-quartet	.	-
chr11	48167557	48167558	longloop	.	+
chr11	48170433	48170434	canonical/G3L1-7	.	+
chr11	57308602	57308604	canonical/G3L1-7	.	-
chr11	57308689	57308692	bulges	.	-
chr11	57309040	57309041	two-quartet	.	-
chr11	57326177	57326179	canonical/G3L1-7	.	-
chr11	57667897	57667899	longloop	.	+
chr11	57700485	57700487	canonical/G3L1-7	.	+
chr11	57700502	57700503	potential G-quadruplex & G>=40%	.	+
chr11	57741691	57741693	bulges	.	+
chr11	57741695	57741696	bulges	.	+
chr11	57818245	57818248	longloop	.	+
chr11	59578217	59578218	potential G-quadruplex & G>=40%	.	-
chr11	59637083	59637085	bulges	.	-
chr11	60890773	60890774	longloop	.	-
chr11	60890784	60890786	longloop	.	-
chr11	60891053	60891055	canonical/G3L1-7	.	-
chr11	60891068	60891071	canonical/G3L1-7	.	-
chr11	60891073	60891076	canonical/G3L1-7	.	-
chr11	60922703	60922704	canonical/G3L1-7	.	+
chr11	60922724	60922728	longloop	.	+
chr11	60936335	60936336	bulges	.	+
chr11	60936338	60936339	bulges	.	+
chr11	61130671	61130672	potential G-quadruplex & G>=40%	.	-
chr11	61299692	61299694	canonical/G3L1-7	.	-
chr11	61299701	61299703	canonical/G3L1-7	.	-
chr11	61321678	61321679	potential G-triplex & G>=40%	.	-
chr11	61349166	61349168	bulges	.	-
chr11	61349171	61349173	bulges	.	-
chr11	61362374	61362375	potential G-quadruplex & G>=40%	.	+
chr11	61745563	61745565	bulges	.	+
chr11	61795533	61795535	potential G-quadruplex & G>=40%	.	+
chr11	61802177	61802179	bulges	.	-
chr11	61802292	61802294	two-quartet	.	-
chr11	61828404	61828406	bulges	.	+
chr11	61828412	61828414	canonical/G3L1-7	.	+
chr11	61828460	61828461	potential G-quadruplex & G>=40%	.	+
chr11	61865732	61865733	canonical/G3L1-7	.	+
chr11	61867033	61867036	two-quartet	.	+
chr11	61867039	61867040	longloop	.	+
chr11	61867048	61867050	canonical/G3L1-7	.	+
chr11	61867148	61867149	two-quartet	.	+
chr11	62146823	62146824	bulges	.	+
chr11	62152179	62152187	bulges,two-quartet	.	+
chr11	62152189	62152192	canonical/G3L1-7	.	+
chr11	62392687	62392689	longloop	.	+
chr11	62392702	62392703	bulges	.	+
chr11	62516321	62516322	canonical/G3L1-7	.	-
chr11	62575661	62575664	bulges	.	-
chr11	62593481	62593485	two-quartet	.	-
chr11	62593489	62593491	two-quartet	.	-
chr11	62593529	62593531	potential G-quadruplex & G>=40%	.	-
chr11	62601424	62601425	potential G-quadruplex & G>=40%	.	-
chr11	62622000	62622002	bulges	.	-
chr11	62624918	62624920	longloop	.	-
chr11	62624926	62624928	longloop	.	-
chr11	62624936	62624937	bulges	.	-
chr11	62624939	62624946	bulges	.	-
chr11	62625777	62625780	canonical/G3L1-7	.	-
chr11	62625783	62625784	canonical/G3L1-7	.	-
chr11	62628998	62628999	two-quartet	.	-
chr11	62629001	62629003	longloop	.	-
chr11	62647136	62647137	bulges	.	-
chr11	62671464	62671466	two-quartet	.	-
chr11	62714871	62714872	bulges	.	-
chr11	62715605	62715607	Unknown	.	-
chr11	62726893	62726894	bulges	.	-
chr11	62798685	62798686	bulges	.	-
chr11	62839594	62839595	G>=40%	.	-
chr11	62880969	62880971	bulges	.	+
chr11	62881837	62881838	canonical/G3L1-7	.	+
chr11	63761995	63761997	longloop	.	-
chr11	63762013	63762016	bulges	.	-
chr11	63827168	63827170	canonical/G3L1-7	.	+
chr11	63909875	63909879	longloop	.	+
chr11	63909883	63909887	longloop	.	+
chr11	63909895	63909897	canonical/G3L1-7	.	+
chr11	63910493	63910494	bulges	.	+
chr11	64165770	64165771	bulges	.	-
chr11	64165783	64165786	longloop	.	-
chr11	64204449	64204451	longloop	.	+
chr11	64204454	64204457	longloop	.	+
chr11	64242105	64242107	canonical/G3L1-7	.	+
chr11	64243462	64243465	longloop	.	+
chr11	64246856	64246858	longloop	.	-
chr11	64246867	64246869	longloop	.	-
chr11	64267605	64267607	canonical/G3L1-7	.	+
chr11	64284655	64284656	bulges	.	-
chr11	64285989	64285991	canonical/G3L1-7	.	+
chr11	64315988	64315991	bulges	.	+
chr11	64316293	64316295	longloop	.	+
chr11	64316318	64316320	potential G-quadruplex & G>=40%	.	+
chr11	64317397	64317400	canonical/G3L1-7	.	-
chr11	64318213	64318215	bulges	.	+
chr11	64318219	64318221	bulges	.	+
chr11	64360200	64360201	bulges	.	+
chr11	64769519	64769521	longloop	.	-
chr11	64810466	64810469	longloop	.	-
chr11	64853342	64853344	bulges	.	-
chr11	64934404	64934407	potential G-quadruplex & G>=40%	.	+
chr11	65027486	65027488	longloop	.	+
chr11	65084841	65084842	longloop	.	+
chr11	65113286	65113289	bulges	.	+
chr11	65122189	65122190	G>=40%	.	-
chr11	65122318	65122319	G>=40%	.	+
chr11	65211945	65211946	bulges	.	+
chr11	65297377	65297378	bulges	.	+
chr11	65297392	65297394	longloop	.	+
chr11	65343997	65343999	longloop	.	+
chr11	65344003	65344005	longloop	.	+
chr11	65352545	65352548	bulges	.	+
chr11	65386703	65386704	bulges	.	+
chr11	65413340	65413342	potential G-quadruplex & G>=40%	.	+
chr11	65422841	65422845	bulges	.	+
chr11	65422847	65422848	two-quartet	.	+
chr11	65422923	65422926	two-quartet	.	+
chr11	65423164	65423168	two-quartet	.	+
chr11	65423250	65423252	longloop	.	+
chr11	65423859	65423860	G>=40%	.	+
chr11	65423875	65423878	potential G-quadruplex & G>=40%	.	+
chr11	65424893	65424895	canonical/G3L1-7	.	+
chr11	65424939	65424941	two-quartet	.	+
chr11	65424987	65424989	canonical/G3L1-7	.	+
chr11	65424993	65424995	canonical/G3L1-7	.	+
chr11	65425022	65425030	longloop,two-quartet	.	+
chr11	65425060	65425062	bulges	.	+
chr11	65425068	65425070	bulges	.	+
chr11	65425083	65425085	bulges	.	+
chr11	65425417	65425418	potential G-quadruplex & G>=40%	.	+
chr11	65426035	65426037	bulges	.	+
chr11	65426044	65426047	canonical/G3L1-7	.	+
chr11	65426055	65426057	canonical/G3L1-7	.	+
chr11	65501243	65501245	two-quartet	.	+
chr11	65501559	65501560	bulges	.	+
chr11	65501900	65501901	two-quartet	.	+
chr11	65501904	65501906	bulges	.	+
chr11	65502601	65502604	G>=40%	.	+
chr11	65502613	65502615	longloop	.	+
chr11	65504107	65504109	canonical/G3L1-7	.	+
chr11	65504291	65504293	canonical/G3L1-7	.	+
chr11	65505157	65505159	bulges	.	+
chr11	65505485	65505486	canonical/G3L1-7	.	+
chr11	65505918	65505920	bulges	.	+
chr11	65630411	65630412	bulges	.	+
chr11	65712264	65712265	bulges	.	+
chr11	65712379	65712383	bulges	.	+
chr11	65718275	65718276	longloop	.	-
chr11	65719533	65719535	two-quartet	.	+
chr11	65855217	65855219	longloop	.	-
chr11	65860573	65860574	bulges	.	+
chr11	65888494	65888495	potential G-quadruplex & G>=40%	.	-
chr11	65891611	65891613	bulges	.	+
chr11	65966096	65966097	two-quartet	.	+
chr11	65976468	65976470	two-quartet	.	+
chr11	65998323	65998325	canonical/G3L1-7	.	-
chr11	66276266	66276269	bulges	.	+
chr11	66276857	66276859	canonical/G3L1-7	.	+
chr11	66345420	66345421	potential G-quadruplex & G>=40%	.	-
chr11	66345626	66345627	potential G-quadruplex & G>=40%	.	-
chr11	66371757	66371758	G>=40%	.	-
chr11	66509344	66509346	canonical/G3L1-7	.	+
chr11	66532979	66532981	bulges	.	+
chr11	66539482	66539484	bulges	.	-
chr11	66626700	66626701	bulges	.	+
chr11	66626703	66626705	canonical/G3L1-7	.	+
chr11	66626716	66626719	longloop	.	+
chr11	66626722	66626724	longloop	.	+
chr11	66640726	66640727	bulges	.	+
chr11	66640729	66640730	two-quartet	.	+
chr11	66640756	66640759	potential G-quadruplex & G>=40%	.	+
chr11	66856689	66856691	canonical/G3L1-7	.	+
chr11	67256223	67256225	two-quartet	.	+
chr11	67353321	67353322	longloop	.	-
chr11	67401815	67401817	bulges	.	-
chr11	67401859	67401861	G>=40%	.	-
chr11	67435276	67435278	two-quartet	.	+
chr11	67438863	67438865	bulges	.	-
chr11	67583774	67583776	bulges	.	+
chr11	68449223	68449224	canonical/G3L1-7	.	+
chr11	68756587	68756590	potential G-quadruplex & G>=40%	.	-
chr11	69088751	69088752	canonical/G3L1-7	.	+
chr11	69651235	69651236	bulges	.	+
chr11	69651238	69651239	bulges	.	+
chr11	69651551	69651553	two-quartet	.	+
chr11	69667378	69667379	longloop	.	-
chr11	69667399	69667401	bulges	.	-
chr11	69673269	69673270	potential G-quadruplex & G>=40%	.	-
chr11	70207046	70207048	bulges	.	+
chr11	70207052	70207055	longloop	.	+
chr11	70429137	70429138	bulges	.	+
chr11	70435291	70435293	potential G-quadruplex & G>=40%	.	+
chr11	71434820	71434821	bulges	.	-
chr11	71448303	71448305	bulges	.	-
chr11	71929093	71929097	bulges	.	+
chr11	71929107	71929108	two-quartet	.	+
chr11	71997383	71997385	longloop	.	+
chr11	72002918	72002920	two-quartet	.	-
chr11	72097600	72097601	bulges	.	-
chr11	72224960	72224962	longloop	.	+
chr11	72238862	72238864	potential G-quadruplex & G>=40%	.	+
chr11	72238899	72238901	two-quartet	.	+
chr11	72238999	72239001	bulges	.	+
chr11	74839680	74839682	bulges	.	+
chr11	74949341	74949344	bulges	.	+
chr11	75008402	75008403	bulges	.	+
chr11	85958018	85958019	bulges	.	-
chr12	280446	280448	bulges	.	-
chr12	553748	553752	two-quartet	.	+
chr12	562563	562564	bulges	.	+
chr12	562635	562637	bulges	.	+
chr12	562874	562877	bulges	.	+
chr12	908860	908862	canonical/G3L1-7	.	+
chr12	909954	909957	two-quartet	.	+
chr12	1786617	1786619	canonical/G3L1-7	.	+
chr12	2004398	2004399	two-quartet	.	-
chr12	2803420	2803422	bulges	.	+
chr12	2803432	2803435	bulges	.	+
chr12	2857916	2857917	potential G-quadruplex & G>=40%	.	-
chr12	2888631	2888633	G>=40%	.	+
chr12	2889359	2889360	G>=40%	.	+
chr12	2890945	2890947	two-quartet	.	+
chr12	3040540	3040542	bulges	.	+
chr12	3283765	3283766	canonical/G3L1-7	.	+
chr12	3283937	3283938	bulges	.	+
chr12	3284606	3284608	longloop	.	+
chr12	3285281	3285283	canonical/G3L1-7	.	+
chr12	4303266	4303269	longloop	.	+
chr12	4304141	4304142	longloop	.	+
chr12	4304147	4304149	potential G-quadruplex & G>=40%	.	+
chr12	4304153	4304154	canonical/G3L1-7	.	+
chr12	4353866	4353869	canonical/G3L1-7	.	+
chr12	4538843	4538844	two-quartet	.	+
chr12	6537540	6537543	bulges	.	+
chr12	6570509	6570511	canonical/G3L1-7	.	-
chr12	6601984	6601985	bulges	.	-
chr12	6602110	6602111	two-quartet	.	-
chr12	6667117	6667119	longloop	.	-
chr12	6678233	6678234	potential G-quadruplex & G>=40%	.	-
chr12	6678263	6678265	bulges	.	-
chr12	6688828	6688830	potential G-quadruplex & G>=40%	.	-
chr12	6724409	6724411	longloop	.	+
chr12	6724426	6724428	longloop	.	+
chr12	6724432	6724434	longloop	.	+
chr12	6753054	6753055	bulges	.	-
chr12	6753059	6753060	bulges	.	-
chr12	6753125	6753126	G>=40%	.	-
chr12	6769942	6769943	bulges	.	+
chr12	6769945	6769946	two-quartet	.	+
chr12	6770498	6770501	bulges	.	+
chr12	6866289	6866292	longloop	.	+
chr12	6866398	6866399	two-quartet	.	+
chr12	6867528	6867529	G>=40%	.	+
chr12	6872488	6872490	canonical/G3L1-7	.	-
chr12	6923456	6923458	longloop	.	+
chr12	6941933	6941935	bulges	.	+
chr12	6967824	6967825	potential G-quadruplex & G>=40%	.	-
chr12	6977766	6977767	bulges	.	+
chr12	7018371	7018375	bulges	.	-
chr12	7130404	7130405	G>=40%	.	+
chr12	7130426	7130427	longloop	.	+
chr12	7158439	7158441	bulges	.	+
chr12	7158445	7158447	canonical/G3L1-7	.	+
chr12	7158898	7158899	longloop	.	+
chr12	7210371	7210372	potential G-quadruplex & G>=40%	.	+
chr12	7210951	7210953	canonical/G3L1-7	.	+
chr12	7211020	7211022	bulges	.	+
chr12	8698061	8698063	potential G-quadruplex & G>=40%	.	+
chr12	8698068	8698069	bulges	.	+
chr12	8775246	8775248	bulges	.	+
chr12	8779342	8779344	canonical/G3L1-7	.	+
chr12	10221923	10221926	potential G-quadruplex & G>=40%	.	+
chr12	10222961	10222964	canonical/G3L1-7	.	+
chr12	10606200	10606202	potential G-quadruplex & G>=40%	.	-
chr12	11172421	11172424	bulges	.	+
chr12	12475220	12475222	canonical/G3L1-7	.	-
chr12	12721334	12721336	two-quartet	.	+
chr12	12721339	12721342	canonical/G3L1-7	.	+
chr12	14771048	14771049	bulges	.	-
chr12	22046255	22046257	bulges	.	+
chr12	24842222	24842223	Unknown	.	-
chr12	30695738	30695740	bulges	.	-
chr12	30695755	30695759	bulges	.	-
chr12	31326056	31326058	potential G-quadruplex & G>=40%	.	-
chr12	32679294	32679295	bulges	.	+
chr12	42084248	42084250	two-quartet	.	-
chr12	42144789	42144791	bulges	.	-
chr12	43722885	43722886	two-quartet	.	-
chr12	46185762	46185766	bulges	.	-
chr12	46185770	46185772	bulges	.	-
chr12	47705965	47705967	bulges	.	-
chr12	47781742	47781744	canonical/G3L1-7	.	+
chr12	48135356	48135357	potential G-quadruplex & G>=40%	.	+
chr12	48145035	48145036	G>=40%	.	+
chr12	48145878	48145879	bulges	.	+
chr12	48148075	48148077	canonical/G3L1-7	.	-
chr12	48148081	48148083	canonical/G3L1-7	.	-
chr12	48692457	48692459	bulges	.	-
chr12	48692461	48692463	longloop	.	-
chr12	48692481	48692482	canonical/G3L1-7	.	-
chr12	48766303	48766305	bulges	.	-
chr12	48768630	48768631	bulges	.	-
chr12	48828275	48828278	potential G-quadruplex & G>=40%	.	+
chr12	48828647	48828648	bulges	.	+
chr12	48936990	48936993	bulges	.	-
chr12	48938320	48938321	bulges	.	-
chr12	48938418	48938422	canonical/G3L1-7	.	-
chr12	48957381	48957383	bulges	.	-
chr12	48957415	48957417	longloop	.	-
chr12	48957422	48957424	bulges	.	-
chr12	49002344	49002345	two-quartet	.	-
chr12	49002359	49002361	potential G-quadruplex & G>=40%	.	-
chr12	49002392	49002394	longloop	.	-
chr12	49002399	49002402	bulges	.	-
chr12	49018778	49018779	G>=40%	.	-
chr12	49019553	49019555	canonical/G3L1-7	.	-
chr12	49020068	49020070	longloop	.	-
chr12	49020724	49020725	canonical/G3L1-7	.	-
chr12	49097321	49097323	canonical/G3L1-7	.	-
chr12	49097549	49097551	bulges	.	-
chr12	49185121	49185122	two-quartet	.	-
chr12	49324113	49324115	longloop	.	+
chr12	49337072	49337075	bulges	.	-
chr12	49989821	49989823	canonical/G3L1-7	.	-
chr12	49989826	49989828	canonical/G3L1-7	.	-
chr12	49989970	49989973	potential G-quadruplex & G>=40%	.	-
chr12	50077304	50077306	canonical/G3L1-7	.	+
chr12	50077354	50077355	potential G-quadruplex & G>=40%	.	+
chr12	50082105	50082107	canonical/G3L1-7	.	+
chr12	50085312	50085313	canonical/G3L1-7	.	+
chr12	50085320	50085322	canonical/G3L1-7	.	+
chr12	50100264	50100267	longloop	.	+
chr12	50129878	50129880	longloop	.	-
chr12	50129889	50129891	canonical/G3L1-7	.	-
chr12	50167312	50167313	two-quartet	.	-
chr12	50400882	50400884	two-quartet	.	+
chr12	50706560	50706562	bulges	.	+
chr12	50987415	50987416	potential G-quadruplex & G>=40%	.	-
chr12	51061813	51061814	two-quartet	.	-
chr12	51063609	51063611	canonical/G3L1-7	.	-
chr12	51172540	51172541	bulges	.	-
chr12	51172830	51172833	longloop	.	-
chr12	51172854	51172857	two-quartet	.	-
chr12	51981069	51981072	bulges	.	+
chr12	51995056	51995058	longloop	.	+
chr12	51995066	51995068	canonical/G3L1-7	.	+
chr12	51995288	51995290	canonical/G3L1-7	.	+
chr12	51995318	51995323	canonical/G3L1-7	.	+
chr12	51995325	51995326	bulges	.	+
chr12	52070075	52070077	bulges	.	+
chr12	52070432	52070433	bulges	.	+
chr12	52073705	52073709	bulges	.	+
chr12	53006463	53006464	G>=40%	.	+
chr12	53027833	53027835	canonical/G3L1-7	.	+
chr12	53027841	53027842	canonical/G3L1-7	.	+
chr12	53027856	53027857	longloop	.	+
chr12	53188770	53188771	two-quartet	.	+
chr12	53189471	53189473	canonical/G3L1-7	.	+
chr12	53190036	53190039	bulges,two-quartet	.	+
chr12	53190041	53190043	canonical/G3L1-7	.	+
chr12	53295962	53295963	canonical/G3L1-7	.	+
chr12	53475355	53475358	canonical/G3L1-7	.	+
chr12	53480114	53480118	two-quartet	.	+
chr12	53500683	53500685	potential G-quadruplex & G>=40%	.	-
chr12	53503379	53503382	canonical/G3L1-7	.	+
chr12	53669187	53669189	bulges	.	-
chr12	53712471	53712472	canonical/G3L1-7	.	-
chr12	53966304	53966305	bulges	.	-
chr12	53975635	53975636	longloop	.	+
chr12	53986449	53986453	bulges	.	+
chr12	53989691	53989693	potential G-quadruplex & G>=40%	.	+
chr12	54002851	54002853	potential G-quadruplex & G>=40%	.	+
chr12	54053298	54053301	longloop	.	+
chr12	54055770	54055774	canonical/G3L1-7	.	+
chr12	54126119	54126121	longloop	.	+
chr12	54126134	54126136	longloop	.	+
chr12	54236803	54236805	bulges	.	-
chr12	54280118	54280119	G>=40%	.	-
chr12	54282623	54282626	bulges	.	+
chr12	54282845	54282848	bulges	.	+
chr12	54282851	54282852	two-quartet	.	+
chr12	54283228	54283230	two-quartet	.	+
chr12	54283833	54283834	two-quartet	.	+
chr12	54285884	54285885	bulges	.	+
chr12	54285887	54285889	canonical/G3L1-7	.	+
chr12	54285904	54285906	longloop	.	+
chr12	54285914	54285916	longloop	.	+
chr12	54286578	54286580	bulges	.	+
chr12	54286590	54286591	longloop	.	+
chr12	54286599	54286603	longloop	.	+
chr12	54350993	54350995	canonical/G3L1-7	.	+
chr12	55716538	55716540	bulges	.	+
chr12	55730464	55730465	bulges	.	+
chr12	55750095	55750096	longloop	.	+
chr12	55750432	55750435	canonical/G3L1-7	.	+
chr12	55750636	55750638	canonical/G3L1-7	.	+
chr12	55750772	55750774	longloop	.	+
chr12	55820428	55820431	longloop	.	+
chr12	55827753	55827754	longloop	.	-
chr12	55827939	55827940	potential G-quadruplex & G>=40%	.	-
chr12	55828015	55828016	bulges	.	-
chr12	55829505	55829506	two-quartet	.	-
chr12	55901538	55901540	bulges	.	-
chr12	56037099	56037100	longloop	.	+
chr12	56042138	56042139	G>=40%	.	+
chr12	56104707	56104708	two-quartet	.	+
chr12	56116979	56116981	bulges	.	+
chr12	56116992	56116993	longloop	.	+
chr12	56117018	56117020	potential G-quadruplex & G>=40%	.	+
chr12	56117183	56117186	G>=40%	.	+
chr12	56120666	56120668	bulges	.	+
chr12	56160521	56160523	potential G-quadruplex & G>=40%	.	+
chr12	56160845	56160846	potential G-quadruplex & G>=40%	.	+
chr12	56205390	56205394	canonical/G3L1-7	.	-
chr12	56205757	56205760	longloop	.	-
chr12	56205772	56205774	canonical/G3L1-7	.	-
chr12	56224452	56224454	bulges	.	+
chr12	56224464	56224467	canonical/G3L1-7	.	+
chr12	56224469	56224472	canonical/G3L1-7	.	+
chr12	56224786	56224788	two-quartet	.	+
chr12	56238458	56238459	canonical/G3L1-7	.	-
chr12	56238562	56238564	canonical/G3L1-7	.	-
chr12	56238626	56238627	potential G-quadruplex & G>=40%	.	-
chr12	56239147	56239148	canonical/G3L1-7	.	-
chr12	56239233	56239235	longloop	.	-
chr12	56323946	56323948	longloop	.	-
chr12	56333124	56333126	bulges	.	-
chr12	56423640	56423641	bulges	.	-
chr12	56596391	56596392	canonical/G3L1-7	.	-
chr12	56596397	56596398	canonical/G3L1-7	.	-
chr12	56596407	56596409	bulges	.	-
chr12	56596539	56596541	bulges	.	-
chr12	56645917	56645918	bulges	.	-
chr12	56688315	56688317	two-quartet	.	-
chr12	57089102	57089105	canonical/G3L1-7	.	+
chr12	57091267	57091269	potential G-quadruplex & G>=40%	.	+
chr12	57091734	57091736	longloop	.	+
chr12	57096055	57096057	longloop	.	-
chr12	57096221	57096223	longloop	.	-
chr12	57096656	57096658	canonical/G3L1-7	.	-
chr12	57107637	57107638	bulges	.	-
chr12	57111229	57111230	two-quartet	.	-
chr12	57229697	57229698	G>=40%	.	+
chr12	57254717	57254720	bulges	.	-
chr12	57254954	57254956	longloop	.	-
chr12	57511730	57511731	bulges	.	+
chr12	57512169	57512171	canonical/G3L1-7	.	+
chr12	57528330	57528331	canonical/G3L1-7	.	+
chr12	57585387	57585389	potential G-quadruplex & G>=40%	.	+
chr12	57601671	57601674	potential G-quadruplex & G>=40%	.	+
chr12	57609506	57609508	canonical/G3L1-7	.	+
chr12	57611916	57611917	longloop	.	+
chr12	57615532	57615533	bulges	.	+
chr12	57615916	57615918	potential G-quadruplex & G>=40%	.	+
chr12	57617022	57617025	canonical/G3L1-7	.	+
chr12	57617156	57617157	canonical/G3L1-7	.	+
chr12	57617161	57617162	canonical/G3L1-7	.	+
chr12	57617167	57617168	canonical/G3L1-7	.	+
chr12	57624113	57624117	two-quartet	.	-
chr12	57718281	57718282	bulges	.	+
chr12	57720248	57720250	bulges	.	+
chr12	57720885	57720887	longloop	.	+
chr12	57726096	57726097	longloop	.	-
chr12	57728117	57728118	canonical/G3L1-7	.	+
chr12	57759469	57759471	longloop	.	+
chr12	57782784	57782785	G>=40%	.	+
chr12	57797184	57797185	bulges	.	+
chr12	57822130	57822131	bulges	.	-
chr12	57846638	57846640	canonical/G3L1-7	.	-
chr12	62648456	62648458	bulges	.	-
chr12	64695561	64695562	potential G-quadruplex & G>=40%	.	+
chr12	65170286	65170288	bulges	.	+
chr12	65963438	65963440	canonical/G3L1-7	.	+
chr12	68844510	68844511	longloop	.	+
chr12	71663118	71663119	bulges	.	-
chr12	71663744	71663746	canonical/G3L1-7	.	-
chr12	71663753	71663756	potential G-quadruplex & G>=40%	.	-
chr12	76852303	76852305	longloop	.	+
chr12	76852311	76852316	canonical/G3L1-7	.	+
chr12	76852323	76852324	bulges	.	+
chr12	76866217	76866218	bulges	.	-
chr12	89709244	89709245	bulges	.	-
chr12	89709249	89709251	bulges	.	-
chr12	93467514	93467515	potential G-quadruplex & G>=40%	.	+
chr12	95073592	95073593	potential G-quadruplex & G>=40%	.	-
chr12	95858949	95858950	G>=40%	.	+
chr12	95858958	95858962	potential G-quadruplex & G>=40%	.	+
chr12	96014983	96014984	G>=40%	.	-
chr12	96035588	96035589	Unknown	.	-
chr12	98515098	98515099	canonical/G3L1-7	.	-
chr12	98515601	98515602	G>=40%	.	+
chr12	101405979	101405981	Unknown,bulges	.	-
chr12	101407650	101407653	two-quartet	.	-
chr12	101765002	101765003	two-quartet	.	-
chr12	101830676	101830678	bulges	.	-
chr12	102061981	102061983	canonical/G3L1-7	.	-
chr12	102061991	102061992	longloop	.	-
chr12	103930489	103930491	bulges	.	+
chr12	107754002	107754003	longloop	.	-
chr12	107761081	107761083	canonical/G3L1-7	.	-
chr12	107761086	107761087	canonical/G3L1-7	.	-
chr12	108522984	108522985	bulges	.	-
chr12	108646356	108646357	potential G-quadruplex & G>=40%	.	-
chr12	108647309	108647310	bulges	.	-
chr12	108792372	108792374	canonical/G3L1-7	.	-
chr12	110374200	110374202	canonical/G3L1-7	.	-
chr12	110374210	110374212	bulges	.	-
chr12	110434976	110434978	longloop	.	-
chr13	19702656	19702658	canonical/G3L1-7	.	-
chr13	19702662	19702663	two-quartet	.	-
chr13	20141728	20141730	canonical/G3L1-7	.	-
chr13	21140579	21140580	two-quartet	.	+
chr13	21148028	21148030	potential G-quadruplex & G>=40%	.	+
chr13	26215027	26215030	potential G-quadruplex & G>=40%	.	-
chr13	27621006	27621007	longloop	.	+
chr13	27621017	27621018	longloop	.	+
chr13	28659129	28659131	potential G-quadruplex & G>=40%	.	+
chr13	29510589	29510590	bulges	.	-
chr13	29510596	29510600	bulges	.	-
chr13	29513002	29513004	bulges	.	-
chr13	29513009	29513011	two-quartet	.	-
chr13	30461402	30461403	bulges	.	-
chr13	30617970	30617973	bulges	.	+
chr13	31331583	31331585	canonical/G3L1-7	.	+
chr13	32586511	32586514	longloop	.	+
chr13	36336313	36336317	longloop	.	-
chr13	36819759	36819760	longloop	.	+
chr13	36999317	36999318	bulges	.	-
chr13	37000796	37000803	potential G-quadruplex & G>=40%	.	+
chr13	37000816	37000818	bulges	.	+
chr13	37059583	37059584	potential G-quadruplex & G>=40%	.	-
chr13	37059615	37059617	potential G-quadruplex & G>=40%	.	-
chr13	37059649	37059650	two-quartet	.	-
chr13	40932324	40932327	bulges	.	-
chr13	41061587	41061589	canonical/G3L1-7	.	+
chr13	41128115	41128116	potential G-quadruplex & G>=40%	.	-
chr13	41132648	41132649	bulges	.	-
chr13	43213906	43213909	bulges	.	-
chr13	45341184	45341186	two-quartet	.	-
chr13	45394227	45394229	canonical/G3L1-7	.	-
chr13	46752078	46752080	bulges	.	+
chr13	48095012	48095014	bulges	.	-
chr13	50049048	50049049	G>=40%	.	-
chr13	50082226	50082227	G>=40%	.	+
chr13	51934163	51934164	potential G-quadruplex & G>=40%	.	-
chr13	52030714	52030715	bulges	.	+
chr13	52414641	52414642	bulges	.	-
chr13	52652001	52652002	longloop	.	-
chr13	67230279	67230281	canonical/G3L1-7	.	-
chr13	67230287	67230290	longloop	.	-
chr13	72755928	72755929	potential G-quadruplex & G>=40%	.	+
chr13	72755951	72755952	potential G-quadruplex & G>=40%	.	+
chr13	72755977	72755979	potential G-quadruplex & G>=40%	.	+
chr13	73076177	73076179	canonical/G3L1-7	.	+
chr13	75537842	75537843	two-quartet	.	-
chr13	76884130	76884132	canonical/G3L1-7	.	-
chr13	76884135	76884137	canonical/G3L1-7	.	-
chr13	76884163	76884164	canonical/G3L1-7	.	-
chr13	76992087	76992088	two-quartet	.	+
chr13	79481275	79481276	potential G-quadruplex & G>=40%	.	+
chr14	20455687	20455689	bulges	.	+
chr14	20458195	20458196	canonical/G3L1-7	.	-
chr14	20458205	20458207	canonical/G3L1-7	.	-
chr14	20993904	20993905	canonical/G3L1-7	.	+
chr14	21016898	21016899	longloop	.	-
chr14	21017197	21017199	canonical/G3L1-7	.	-
chr14	21211361	21211365	two-quartet	.	-
chr14	21211412	21211416	potential G-quadruplex & G>=40%	.	-
chr14	21211448	21211452	potential G-quadruplex & G>=40%	.	-
chr14	21385426	21385427	bulges	.	-
chr14	21385512	21385515	canonical/G3L1-7	.	-
chr14	21385522	21385524	bulges	.	-
chr14	21477248	21477249	bulges	.	+
chr14	21477262	21477264	bulges	.	+
chr14	21487681	21487682	bulges	.	+
chr14	21496893	21496896	two-quartet	.	+
chr14	22929266	22929268	potential G-triplex & G>=40%	.	-
chr14	22929305	22929306	longloop	.	-
chr14	22929327	22929329	bulges	.	-
chr14	23055293	23055295	potential G-quadruplex & G>=40%	.	-
chr14	23059141	23059142	longloop	.	-
chr14	23059223	23059224	longloop	.	-
chr14	23059229	23059230	bulges	.	-
chr14	23059247	23059248	longloop	.	-
chr14	23059253	23059254	longloop	.	-
chr14	23059271	23059275	longloop	.	-
chr14	23061392	23061393	potential G-quadruplex & G>=40%	.	-
chr14	23061425	23061426	longloop	.	-
chr14	23061440	23061441	canonical/G3L1-7	.	-
chr14	23069423	23069424	bulges	.	-
chr14	23071560	23071561	G>=40%	.	-
chr14	23080669	23080670	bulges	.	-
chr14	23275302	23275304	bulges	.	-
chr14	23275409	23275410	longloop	.	-
chr14	23275550	23275551	two-quartet	.	-
chr14	23275553	23275556	two-quartet	.	-
chr14	23286030	23286031	bulges	.	-
chr14	23308876	23308878	bulges	.	+
chr14	23308910	23308911	bulges	.	+
chr14	23309224	23309228	canonical/G3L1-7	.	+
chr14	23310680	23310681	two-quartet	.	+
chr14	23321581	23321582	canonical/G3L1-7	.	+
chr14	23321591	23321594	canonical/G3L1-7	.	+
chr14	23321601	23321603	canonical/G3L1-7	.	+
chr14	23325188	23325189	canonical/G3L1-7	.	+
chr14	23325481	23325483	bulges	.	+
chr14	23325505	23325508	longloop	.	+
chr14	23325623	23325625	longloop	.	+
chr14	23326056	23326057	bulges	.	+
chr14	23326063	23326064	canonical/G3L1-7	.	+
chr14	23326070	23326071	canonical/G3L1-7	.	+
chr14	23326073	23326074	bulges	.	+
chr14	23348599	23348602	canonical/G3L1-7	.	-
chr14	23954077	23954080	canonical/G3L1-7	.	-
chr14	24123805	24123809	longloop	.	+
chr14	24240023	24240025	bulges	.	-
chr14	24240028	24240030	bulges	.	-
chr14	24271196	24271197	bulges	.	-
chr14	24300665	24300669	bulges	.	+
chr14	24304069	24304072	potential G-quadruplex & G>=40%	.	+
chr14	24305328	24305330	bulges	.	+
chr14	24305530	24305532	bulges	.	+
chr14	24305920	24305923	potential G-quadruplex & G>=40%	.	+
chr14	24307611	24307612	bulges	.	+
chr14	24308051	24308053	canonical/G3L1-7	.	+
chr14	24368259	24368260	bulges	.	+
chr14	24369890	24369891	canonical/G3L1-7	.	+
chr14	24431893	24431894	longloop	.	+
chr14	24432041	24432042	two-quartet	.	+
chr14	24432417	24432419	bulges	.	+
chr14	24437556	24437558	bulges	.	+
chr14	24437623	24437625	canonical/G3L1-7	.	+
chr14	24442288	24442291	canonical/G3L1-7	.	-
chr14	24442312	24442314	bulges	.	-
chr14	30618535	30618537	bulges	.	+
chr14	31025736	31025738	two-quartet	.	+
chr14	31861005	31861006	bulges	.	+
chr14	34434718	34434720	canonical/G3L1-7	.	-
chr14	34434728	34434729	G>=40%	.	-
chr14	34983038	34983039	potential G-quadruplex & G>=40%	.	+
chr14	35082015	35082016	bulges	.	+
chr14	35826437	35826439	bulges	.	+
chr14	36516922	36516923	bulges	.	-
chr14	37172270	37172271	bulges	.	+
chr14	45134469	45134472	potential G-quadruplex & G>=40%	.	-
chr14	45134482	45134483	potential G-quadruplex & G>=40%	.	-
chr14	49893128	49893129	bulges	.	+
chr14	49893458	49893459	two-quartet	.	+
chr14	49894418	49894419	bulges	.	+
chr14	50312150	50312151	potential G-quadruplex & G>=40%	.	-
chr14	52069031	52069032	bulges	.	-
chr14	54940500	54940501	two-quartet	.	-
chr14	56297294	56297297	bulges	.	+
chr14	56648279	56648281	canonical/G3L1-7	.	+
chr14	59484343	59484344	potential G-quadruplex & G>=40%	.	-
chr14	60297281	60297282	bulges	.	+
chr14	60646255	60646256	canonical/G3L1-7	.	-
chr14	60646265	60646266	longloop	.	-
chr14	60980980	60980981	potential G-quadruplex & G>=40%	.	-
chr14	63597802	63597805	bulges	.	-
chr14	64388373	64388374	bulges	.	+
chr14	64504656	64504657	canonical/G3L1-7	.	+
chr14	64704582	64704584	bulges	.	+
chr14	64935199	64935200	longloop	.	+
chr14	65075690	65075692	canonical/G3L1-7	.	-
chr14	65075699	65075701	canonical/G3L1-7	.	-
chr14	67241395	67241397	bulges	.	+
chr14	67573275	67573277	canonical/G3L1-7	.	+
chr14	67651243	67651244	two-quartet	.	-
chr14	68874412	68874413	bulges	.	-
chr14	69352249	69352250	longloop	.	+
chr14	69352660	69352662	longloop	.	+
chr14	69352742	69352744	canonical/G3L1-7	.	+
chr14	69380501	69380505	canonical/G3L1-7	.	-
chr14	69380507	69380516	bulges	.	-
chr14	69771584	69771588	bulges	.	+
chr14	69771591	69771593	longloop	.	+
chr14	69771596	69771598	longloop	.	+
chr14	69771601	69771602	bulges	.	+
chr14	69771631	69771632	potential G-quadruplex & G>=40%	.	+
chr14	70030553	70030554	canonical/G3L1-7	.	+
chr14	70030568	70030571	canonical/G3L1-7	.	+
chr14	70031422	70031427	canonical/G3L1-7	.	+
chr14	73103372	73103373	longloop	.	+
chr14	73219823	73219826	bulges	.	+
chr14	73696970	73696971	two-quartet	.	+
chr14	73712620	73712621	bulges	.	-
chr14	73950299	73950301	potential G-quadruplex & G>=40%	.	+
chr14	74494857	74494858	two-quartet	.	+
chr14	74735173	74735176	longloop	.	+
chr14	74798684	74798685	potential G-quadruplex & G>=40%	.	+
chr14	74836005	74836009	potential G-quadruplex & G>=40%	.	+
chr14	74902954	74902956	longloop	.	+
chr14	74906323	74906325	potential G-quadruplex & G>=40%	.	-
chr14	75082617	75082619	potential G-quadruplex & G>=40%	.	-
chr14	75082622	75082623	potential G-quadruplex & G>=40%	.	-
chr14	75083812	75083814	potential G-quadruplex & G>=40%	.	-
chr14	75091431	75091433	bulges	.	-
chr14	75132383	75132387	two-quartet	.	-
chr14	75470380	75470383	canonical/G3L1-7	.	+
chr14	76203270	76203272	potential G-quadruplex & G>=40%	.	+
chr14	76779913	76779915	bulges	.	+
chr14	76780296	76780299	longloop	.	+
chr14	76782208	76782211	longloop	.	-
chr14	76787134	76787136	potential G-quadruplex & G>=40%	.	-
chr14	77024786	77024787	canonical/G3L1-7	.	-
chr14	77098250	77098252	longloop	.	+
chr14	77131548	77131551	canonical/G3L1-7	.	-
chr14	77277089	77277091	canonical/G3L1-7	.	-
chr14	77277095	77277097	canonical/G3L1-7	.	-
chr14	77331403	77331405	canonical/G3L1-7	.	+
chr14	77336622	77336624	longloop	.	-
chr14	77458043	77458045	potential G-quadruplex & G>=40%	.	+
chr14	77469420	77469422	potential G-quadruplex & G>=40%	.	+
chr14	81179094	81179096	longloop	.	-
chr14	81179997	81179998	canonical/G3L1-7	.	-
chr14	81180002	81180005	canonical/G3L1-7	.	-
chr14	81220925	81220926	bulges	.	-
chr14	89158853	89158855	canonical/G3L1-7	.	-
chr14	89160462	89160464	canonical/G3L1-7	.	-
chr15	25438540	25438542	bulges	.	-
chr15	28163139	28163140	canonical/G3L1-7	.	-
chr15	28175645	28175646	potential G-triplex & G>=40%	.	-
chr15	29123181	29123182	bulges	.	-
chr15	30771850	30771851	canonical/G3L1-7	.	+
chr15	34101692	34101693	potential G-quadruplex & G>=40%	.	-
chr15	34101723	34101727	canonical/G3L1-7	.	-
chr15	34101730	34101731	longloop	.	-
chr15	34343158	34343160	potential G-quadruplex & G>=40%	.	-
chr15	34343162	34343163	potential G-quadruplex & G>=40%	.	-
chr15	34979641	34979644	longloop	.	-
chr15	34979655	34979657	bulges	.	-
chr15	38484567	38484568	bulges	.	+
chr15	38484604	38484605	bulges	.	+
chr15	38484637	38484638	bulges	.	+
chr15	38484643	38484644	bulges	.	+
chr15	40039175	40039176	G>=40%	.	-
chr15	40089040	40089042	canonical/G3L1-7	.	-
chr15	40161035	40161036	potential G-quadruplex & G>=40%	.	+
chr15	40161087	40161088	two-quartet	.	+
chr15	40324788	40324790	canonical/G3L1-7	.	+
chr15	40466465	40466468	canonical/G3L1-7	.	+
chr15	40695376	40695377	potential G-quadruplex & G>=40%	.	+
chr15	40695393	40695394	potential G-quadruplex & G>=40%	.	+
chr15	40751991	40751994	bulges	.	-
chr15	40752036	40752037	bulges	.	-
chr15	40894570	40894572	potential G-quadruplex & G>=40%	.	+
chr15	40903375	40903378	bulges	.	+
chr15	41417219	41417221	bulges	.	+
chr15	41481255	41481256	two-quartet	.	+
chr15	41713454	41713455	two-quartet	.	+
chr15	41900618	41900619	longloop	.	-
chr15	43359027	43359030	longloop	.	-
chr15	43359036	43359038	bulges	.	-
chr15	43370225	43370226	bulges	.	-
chr15	43370879	43370880	potential G-quadruplex & G>=40%	.	-
chr15	43405834	43405835	G>=40%	.	+
chr15	43533515	43533518	bulges	.	-
chr15	43771469	43771470	two-quartet	.	+
chr15	43771479	43771483	longloop	.	+
chr15	43793109	43793111	canonical/G3L1-7	.	+
chr15	43795082	43795085	canonical/G3L1-7,potential G-quadruplex & G>=40%	.	+
chr15	43866600	43866601	bulges	.	+
chr15	43866604	43866605	bulges	.	+
chr15	44288803	44288804	bulges	.	+
chr15	44415317	44415319	two-quartet	.	+
chr15	44528158	44528162	bulges	.	+
chr15	45587376	45587377	G>=40%	.	+
chr15	48140608	48140610	longloop	.	-
chr15	48332157	48332158	canonical/G3L1-7	.	+
chr15	48989276	48989278	canonical/G3L1-7	.	-
chr15	51004603	51004605	longloop	.	+
chr15	55204850	55204852	canonical/G3L1-7	.	-
chr15	58749731	58749732	two-quartet	.	-
chr15	58749734	58749736	two-quartet	.	-
chr15	59136749	59136751	canonical/G3L1-7	.	-
chr15	59657521	59657522	G>=40%	.	-
chr15	63267073	63267076	two-quartet	.	+
chr15	63307223	63307224	potential G-quadruplex & G>=40%	.	+
chr15	64143126	64143128	canonical/G3L1-7	.	+
chr15	64143139	64143141	longloop	.	+
chr15	64156125	64156126	bulges	.	-
chr15	64163020	64163023	Unknown	.	-
chr15	64687620	64687621	canonical/G3L1-7	.	-
chr15	64687629	64687632	longloop	.	-
chr15	64687635	64687639	longloop	.	-
chr15	64688348	64688350	longloop	.	-
chr15	64688370	64688373	canonical/G3L1-7	.	-
chr15	64688388	64688390	bulges	.	-
chr15	65327799	65327801	canonical/G3L1-7	.	-
chr15	65327806	65327808	canonical/G3L1-7	.	-
chr15	65445925	65445927	canonical/G3L1-7	.	-
chr15	65530476	65530479	G>=40%	.	+
chr15	65611070	65611071	canonical/G3L1-7	.	-
chr15	65650817	65650818	bulges	.	+
chr15	65869511	65869512	potential G-quadruplex & G>=40%	.	+
chr15	66387160	66387164	canonical/G3L1-7	.	+
chr15	66505349	66505351	bulges	.	+
chr15	67191113	67191114	canonical/G3L1-7	.	+
chr15	67201893	67201896	longloop	.	-
chr15	67201899	67201903	potential G-triplex & G>=40%	.	-
chr15	68188282	68188284	two-quartet	.	+
chr15	68208021	68208023	potential G-quadruplex & G>=40%	.	-
chr15	68208051	68208054	longloop	.	-
chr15	68208058	68208060	longloop	.	-
chr15	68208093	68208095	canonical/G3L1-7	.	-
chr15	68294621	68294622	two-quartet	.	+
chr15	68779898	68779902	canonical/G3L1-7	.	-
chr15	68779912	68779914	longloop	.	-
chr15	68780468	68780469	bulges	.	-
chr15	68782956	68782957	bulges	.	-
chr15	68782974	68782975	bulges	.	-
chr15	71164815	71164816	bulges	.	-
chr15	71824127	71824128	bulges	.	-
chr15	72201146	72201147	canonical/G3L1-7	.	-
chr15	72231241	72231242	canonical/G3L1-7	.	-
chr15	72586376	72586378	canonical/G3L1-7	.	+
chr15	72783730	72783731	two-quartet	.	-
chr15	73303499	73303501	canonical/G3L1-7	.	+
chr15	73304821	73304823	canonical/G3L1-7	.	+
chr15	73633399	73633400	G>=40%	.	-
chr15	73740160	73740161	bulges	.	-
chr15	73751057	73751059	bulges	.	-
chr15	73751237	73751241	canonical/G3L1-7	.	-
chr15	73983504	73983505	canonical/G3L1-7	.	-
chr15	74461075	74461076	canonical/G3L1-7	.	-
chr15	74695967	74695969	potential G-quadruplex & G>=40%	.	-
chr15	74801072	74801073	bulges	.	+
chr15	74897869	74897871	bulges	.	+
chr15	75018854	75018856	two-quartet	.	+
chr15	75019500	75019502	canonical/G3L1-7	.	+
chr15	75020455	75020456	two-quartet	.	+
chr15	75338182	75338184	canonical/G3L1-7	.	+
chr15	75359193	75359195	bulges	.	-
chr15	75359210	75359212	canonical/G3L1-7	.	-
chr15	76204895	76204896	bulges	.	+
chr15	78872952	78872953	potential G-quadruplex & G>=40%	.	+
chr15	78872978	78872981	bulges	.	+
chr15	78872987	78872989	bulges	.	+
chr16	190563	190564	potential G-quadruplex & G>=40%	.	-
chr16	192941	192942	bulges	.	-
chr16	346326	346327	canonical/G3L1-7	.	-
chr16	521034	521036	bulges	.	+
chr16	547250	547251	bulges	.	+
chr16	547253	547254	bulges	.	+
chr16	635682	635684	canonical/G3L1-7	.	-
chr16	641949	641951	potential G-quadruplex & G>=40%	.	+
chr16	670979	670980	bulges	.	+
chr16	670982	670983	bulges	.	+
chr16	682575	682576	two-quartet	.	-
chr16	682697	682699	bulges	.	+
chr16	717427	717430	longloop	.	+
chr16	739688	739689	bulges	.	-
chr16	797018	797019	canonical/G3L1-7	.	+
chr16	1324913	1324915	canonical/G3L1-7	.	+
chr16	1364445	1364446	longloop	.	-
chr16	1493362	1493364	G>=40%	.	+
chr16	1506427	1506429	longloop	.	+
chr16	1510194	1510197	longloop	.	+
chr16	1510413	1510414	canonical/G3L1-7	.	+
chr16	1510418	1510420	canonical/G3L1-7	.	+
chr16	1699273	1699274	bulges	.	+
chr16	1699281	1699283	canonical/G3L1-7	.	+
chr16	1699287	1699289	canonical/G3L1-7	.	+
chr16	1701809	1701811	canonical/G3L1-7	.	+
chr16	1769016	1769017	bulges	.	+
chr16	1770237	1770238	longloop	.	+
chr16	1771225	1771228	longloop	.	-
chr16	1772058	1772059	longloop	.	-
chr16	1782988	1782989	two-quartet	.	+
chr16	1943237	1943238	bulges	.	-
chr16	1962494	1962495	potential G-quadruplex & G>=40%	.	-
chr16	1964827	1964828	G>=40%	.	-
chr16	1987060	1987062	bulges	.	+
chr16	1987073	1987074	bulges	.	+
chr16	1997968	1997969	canonical/G3L1-7	.	-
chr16	1997976	1997978	canonical/G3L1-7	.	-
chr16	2047746	2047747	canonical/G3L1-7	.	-
chr16	2048589	2048591	bulges	.	+
chr16	2093882	2093884	potential G-quadruplex & G>=40%	.	-
chr16	2177536	2177538	bulges	.	+
chr16	2177719	2177720	longloop	.	-
chr16	2213474	2213476	canonical/G3L1-7	.	-
chr16	2223695	2223697	canonical/G3L1-7	.	+
chr16	2232284	2232285	canonical/G3L1-7	.	+
chr16	2268058	2268060	bulges	.	-
chr16	2457079	2457081	bulges	.	+
chr16	2501635	2501637	canonical/G3L1-7	.	+
chr16	2502746	2502747	bulges	.	+
chr16	2529984	2529986	potential G-quadruplex & G>=40%	.	+
chr16	2598448	2598450	bulges	.	+
chr16	2682603	2682604	bulges	.	+
chr16	2759694	2759697	bulges	.	+
chr16	2760092	2760093	longloop	.	+
chr16	2760234	2760239	bulges	.	+
chr16	2771092	2771094	two-quartet	.	+
chr16	2771095	2771098	canonical/G3L1-7	.	+
chr16	2771121	2771124	longloop	.	+
chr16	2771126	2771127	bulges	.	+
chr16	2840420	2840422	potential G-quadruplex & G>=40%	.	-
chr16	3024115	3024116	bulges	.	+
chr16	3024130	3024132	longloop	.	+
chr16	4425987	4425990	longloop	.	+
chr16	4448777	4448778	potential G-quadruplex & G>=40%	.	+
chr16	4474633	4474634	potential G-quadruplex & G>=40%	.	-
chr16	4510201	4510203	canonical/G3L1-7	.	+
chr16	4614824	4614826	bulges	.	-
chr16	4614850	4614851	G>=40%	.	-
chr16	4803682	4803684	bulges	.	-
chr16	4803924	4803925	bulges	.	-
chr16	4804350	4804352	two-quartet	.	-
chr16	4811978	4811980	potential G-triplex & G>=40%	.	-
chr16	8847845	8847847	canonical/G3L1-7	.	+
chr16	8853043	8853044	bulges	.	-
chr16	8854344	8854345	longloop	.	-
chr16	8854349	8854352	bulges	.	-
chr16	8854596	8854597	bulges	.	-
chr16	8854599	8854603	bulges	.	-
chr16	8854992	8854995	canonical/G3L1-7	.	-
chr16	8854999	8855002	bulges	.	-
chr16	9091745	9091747	bulges	.	+
chr16	9092019	9092020	bulges	.	+
chr16	9092066	9092067	bulges	.	+
chr16	9117800	9117802	bulges	.	+
chr16	10530487	10530488	canonical/G3L1-7	.	-
chr16	10532448	10532451	bulges	.	-
chr16	10532458	10532460	two-quartet	.	-
chr16	10929094	10929096	bulges	.	-
chr16	11556565	11556567	longloop	.	-
chr16	11678197	11678201	bulges	.	+
chr16	11678691	11678692	bulges	.	+
chr16	11742802	11742805	longloop	.	-
chr16	14436577	14436578	longloop	.	-
chr16	15699733	15699735	bulges	.	+
chr16	16134372	16134373	bulges	.	+
chr16	18801527	18801529	bulges	.	-
chr16	18801545	18801546	potential G-quadruplex & G>=40%	.	-
chr16	19524081	19524084	bulges	.	+
chr16	19718215	19718217	potential G-quadruplex & G>=40%	.	-
chr16	19859954	19859955	bulges	.	-
chr16	20806375	20806377	canonical/G3L1-7	.	-
chr16	21656081	21656083	bulges	.	+
chr16	22081546	22081547	canonical/G3L1-7	.	+
chr16	22325958	22325959	bulges	.	+
chr16	22325961	22325962	bulges	.	+
chr16	22374337	22374339	bulges	.	-
chr16	23466221	23466223	potential G-quadruplex & G>=40%	.	-
chr16	23467355	23467357	longloop	.	-
chr16	23558174	23558175	bulges	.	+
chr16	23672523	23672524	bulges	.	+
chr16	24791018	24791019	potential G-quadruplex & G>=40%	.	+
chr16	24791054	24791056	potential G-quadruplex & G>=40%	.	+
chr16	27221060	27221061	longloop	.	+
chr16	27362481	27362482	bulges	.	+
chr16	27363241	27363243	longloop	.	+
chr16	27708795	27708797	bulges	.	+
chr16	28211468	28211470	longloop	.	-
chr16	28211579	28211583	canonical/G3L1-7	.	-
chr16	28211800	28211801	G>=40%	.	-
chr16	28322093	28322094	bulges	.	+
chr16	28491952	28491953	longloop	.	-
chr16	28491962	28491964	longloop	.	-
chr16	28836259	28836260	longloop	.	+
chr16	28836267	28836269	canonical/G3L1-7	.	+
chr16	28836968	28836969	canonical/G3L1-7	.	+
chr16	28864391	28864393	bulges	.	+
chr16	28951097	28951098	canonical/G3L1-7	.	+
chr16	28984473	28984475	longloop	.	+
chr16	29454102	29454103	bulges	.	-
chr16	29698035	29698037	two-quartet	.	+
chr16	29698039	29698041	canonical/G3L1-7	.	+
chr16	29698053	29698054	bulges	.	+
chr16	29790753	29790754	bulges	.	+
chr16	29810706	29810707	bulges	.	+
chr16	29810805	29810808	two-quartet	.	+
chr16	29810966	29810967	longloop	.	+
chr16	29816714	29816716	bulges	.	+
chr16	29858651	29858652	canonical/G3L1-7	.	-
chr16	29858860	29858861	two-quartet	.	-
chr16	29862973	29862975	longloop	.	-
chr16	29877453	29877454	potential G-triplex & G>=40%	.	-
chr16	29973900	29973901	bulges	.	+
chr16	29983237	29983238	bulges	.	+
chr16	29983243	29983244	bulges	.	+
chr16	29988276	29988277	canonical/G3L1-7	.	+
chr16	29991612	29991614	canonical/G3L1-7	.	+
chr16	29991883	29991885	canonical/G3L1-7	.	+
chr16	29992130	29992132	canonical/G3L1-7	.	+
chr16	29992140	29992142	canonical/G3L1-7	.	+
chr16	29994118	29994119	two-quartet	.	-
chr16	29994636	29994639	two-quartet	.	-
chr16	29994645	29994647	two-quartet	.	-
chr16	29996279	29996281	bulges	.	+
chr16	30002848	30002851	longloop	.	+
chr16	30004393	30004395	longloop	.	+
chr16	30076031	30076032	bulges	.	+
chr16	30351003	30351004	two-quartet	.	-
chr16	30399197	30399199	canonical/G3L1-7	.	+
chr16	30399217	30399220	longloop	.	+
chr16	30408141	30408143	bulges	.	+
chr16	30429071	30429074	two-quartet	.	-
chr16	30429938	30429943	bulges	.	-
chr16	30429949	30429950	bulges	.	-
chr16	30524116	30524117	bulges	.	-
chr16	30524203	30524206	canonical/G3L1-7	.	-
chr16	30524210	30524211	bulges	.	-
chr16	30524483	30524485	longloop	.	-
chr16	30530562	30530564	potential G-quadruplex & G>=40%	.	-
chr16	30532588	30532592	longloop	.	-
chr16	30650937	30650938	longloop	.	+
chr16	30650952	30650953	canonical/G3L1-7	.	+
chr16	30658480	30658481	bulges	.	+
chr16	30737140	30737143	bulges	.	+
chr16	30740178	30740180	bulges	.	+
chr16	30748424	30748425	G>=40%	.	+
chr16	30762311	30762312	G>=40%	.	+
chr16	30776028	30776029	bulges	.	+
chr16	30778759	30778761	longloop	.	-
chr16	30779154	30779155	canonical/G3L1-7	.	-
chr16	30892923	30892925	bulges	.	-
chr16	30895100	30895103	canonical/G3L1-7	.	+
chr16	30927374	30927375	bulges	.	+
chr16	30947689	30947691	bulges	.	+
chr16	30948077	30948079	longloop	.	+
chr16	31033555	31033557	potential G-quadruplex & G>=40%	.	+
chr16	31033718	31033721	canonical/G3L1-7	.	+
chr16	31033739	31033741	potential G-quadruplex & G>=40%	.	+
chr16	31061574	31061576	potential G-quadruplex & G>=40%	.	-
chr16	31080739	31080741	bulges	.	+
chr16	31083144	31083146	longloop	.	+
chr16	31130935	31130939	longloop	.	+
chr16	31184938	31184940	bulges	.	+
chr16	31184981	31184982	potential G-quadruplex & G>=40%	.	+
chr16	31184990	31184992	bulges	.	+
chr16	31185083	31185087	bulges	.	+
chr16	31185107	31185108	bulges	.	+
chr16	31185172	31185174	bulges	.	+
chr16	31186804	31186805	bulges	.	+
chr16	31190299	31190300	two-quartet	.	+
chr16	31190317	31190318	bulges	.	+
chr16	31190320	31190321	bulges	.	+
chr16	31190323	31190324	bulges	.	+
chr16	31190359	31190360	bulges	.	+
chr16	31190362	31190363	bulges	.	+
chr16	31190976	31190978	two-quartet	.	+
chr16	31191065	31191066	longloop	.	+
chr16	31191071	31191074	bulges	.	+
chr16	31194054	31194055	bulges	.	+
chr16	31490071	31490072	bulges	.	-
chr16	31490088	31490089	bulges	.	-
chr16	31500711	31500713	G>=40%	.	-
chr16	31507813	31507814	bulges	.	-
chr16	31508244	31508246	bulges	.	-
chr16	31759590	31759591	canonical/G3L1-7	.	+
chr16	31759771	31759772	potential G-quadruplex & G>=40%	.	+
chr16	46658224	46658226	longloop	.	-
chr16	46658239	46658241	potential G-quadruplex & G>=40%	.	-
chr16	46802632	46802633	potential G-quadruplex & G>=40%	.	-
chr16	56362316	56362317	bulges	.	-
chr16	57186540	57186542	longloop	.	+
chr16	57447476	57447477	G>=40%	.	+
chr16	57472054	57472055	longloop	.	-
chr16	57995893	57995894	canonical/G3L1-7	.	-
chr16	58511707	58511709	potential G-quadruplex & G>=40%	.	+
chr16	58512908	58512910	longloop	.	+
chr16	58518501	58518503	longloop	.	+
chr16	58518505	58518507	two-quartet	.	+
chr16	58518800	58518801	potential G-quadruplex & G>=40%	.	+
chr16	58520257	58520259	canonical/G3L1-7	.	+
chr16	58734330	58734332	potential G-quadruplex & G>=40%	.	-
chr16	66552611	66552612	bulges	.	+
chr16	66616773	66616775	bulges	.	-
[truncated: 3,084 more rows]
