# Supplementary material for: Enhanced transcriptome-wide RNA G-quadruplex sequencing for low RNA input samples with rG4-seq 2.0
Source: BMC Biol. 2022 Nov 13;20:257. doi: 10.1186/s12915-022-01448-3 (PMC9661767; doi:10.1186/s12915-022-01448-3)
Supplement: Supplementary file 6 — Additional file 6. The list of consensus rG4s across rG4-seq 2.0 and 1.0 libraries. [file 12915_2022_1448_MOESM6_ESM.bed]

chr1	1401816	1401818	canonical/G3L1-7	.	+
chr1	10411431	10411432	two-quartet	.	+
chr1	11022338	11022340	two-quartet	.	+
chr1	16397387	16397389	bulges	.	+
chr1	16397436	16397439	bulges	.	+
chr1	19597040	19597042	two-quartet	.	+
chr1	22092613	22092616	canonical/G3L1-7	.	+
chr1	24842992	24842993	bulges	.	+
chr1	27850479	27850483	canonical/G3L1-7	.	+
chr1	27850503	27850506	canonical/G3L1-7	.	+
chr1	28538826	28538828	bulges	.	+
chr1	32043423	32043425	two-quartet	.	+
chr1	32332158	32332160	two-quartet	.	+
chr1	36304310	36304312	canonical/G3L1-7	.	+
chr1	37709317	37709319	canonical/G3L1-7	.	+
chr1	45618109	45618110	two-quartet	.	+
chr1	70252431	70252433	two-quartet	.	+
chr1	87345086	87345088	canonical/G3L1-7	.	+
chr1	90027612	90027616	longloop	.	+
chr1	92832034	92832036	G>=40%	.	+
chr1	109094971	109094973	canonical/G3L1-7	.	+
chr1	110022758	110022760	two-quartet	.	+
chr1	151249410	151249413	longloop	.	+
chr1	6186389	6186393	bulges	.	-
chr1	17408337	17408340	canonical/G3L1-7	.	-
chr1	27891935	27891937	bulges	.	-
chr1	33010703	33010706	longloop	.	-
chr1	33010714	33010716	longloop	.	-
chr1	35184559	35184561	bulges	.	-
chr1	45009404	45009406	bulges	.	-
chr1	53227008	53227010	bulges	.	-
chr1	54849803	54849805	bulges	.	-
chr1	77978926	77978927	bulges	.	-
chr1	77978929	77978930	bulges	.	-
chr1	77978932	77978933	bulges	.	-
chr1	110407619	110407621	bulges	.	-
chr1	111440838	111440840	canonical/G3L1-7	.	-
chr1	150226692	150226693	bulges	.	-
chr1	150235821	150235823	longloop	.	-
chr1	150622553	150622555	canonical/G3L1-7	.	-
chr1	153959184	153959186	longloop	.	-
chr1	153959379	153959381	longloop	.	-
chr1	153982001	153982003	bulges	.	-
chr1	155140494	155140497	canonical/G3L1-7	.	-
chr1	155172878	155172880	longloop	.	-
chr1	155172884	155172886	bulges	.	-
chr1	156595288	156595289	two-quartet	.	-
chr1	156738348	156738352	bulges	.	-
chr1	156743004	156743006	canonical/G3L1-7	.	-
chr1	160216883	160216886	canonical/G3L1-7	.	-
chr2	15591926	15591929	bulges	.	+
chr2	65269160	65269162	canonical/G3L1-7	.	+
chr2	65269312	65269317	bulges	.	+
chr2	65269319	65269321	longloop	.	+
chr2	86777387	86777389	longloop	.	+
chr2	96373607	96373609	canonical/G3L1-7	.	+
chr2	176092787	176092789	longloop	.	+
chr2	177217806	177217808	two-quartet	.	+
chr2	177219277	177219278	two-quartet	.	+
chr2	20032920	20032923	canonical/G3L1-7	.	-
chr2	20618711	20618713	canonical/G3L1-7	.	-
chr2	74461255	74461258	bulges	.	-
chr2	85342316	85342318	canonical/G3L1-7	.	-
chr2	127724420	127724422	bulges	.	-
chr2	131051856	131051857	bulges	.	-
chr2	135985539	135985545	longloop	.	-
chr2	135985539	135985545	longloop	.	-
chr2	135985539	135985545	longloop	.	-
chr2	135985539	135985545	longloop	.	-
chr3	9806329	9806331	canonical/G3L1-7	.	+
chr3	10126474	10126476	two-quartet	.	+
chr3	23890680	23890689	canonical/G3L1-7	.	+
chr3	23890680	23890689	canonical/G3L1-7	.	+
chr3	48269044	48269047	potential G-quadruplex & G>=40%	.	+
chr3	49012540	49012544	canonical/G3L1-7	.	+
chr3	49013186	49013188	bulges	.	+
chr3	15052271	15052272	two-quartet	.	-
chr3	47587714	47587716	longloop	.	-
chr3	52256771	52256773	canonical/G3L1-7	.	-
chr3	53225729	53225732	longloop	.	-
chr4	41955269	41955273	longloop	.	+
chr4	56467659	56467661	bulges	.	+
chr4	1716044	1716046	longloop	.	-
chr4	24584480	24584484	longloop	.	-
chr4	75644296	75644298	longloop	.	-
chr4	75644303	75644305	potential G-quadruplex & G>=40%	.	-
chr4	77075475	77075476	bulges	.	-
chr4	102796132	102796134	potential G-quadruplex & G>=40%	.	-
chr5	17276117	17276120	canonical/G3L1-7	.	+
chr5	72908834	72908836	canonical/G3L1-7	.	+
chr5	72909390	72909392	canonical/G3L1-7	.	+
chr5	139627125	139627127	two-quartet	.	+
chr5	140705890	140705893	canonical/G3L1-7	.	+
chr5	154814142	154814144	canonical/G3L1-7	.	+
chr5	137752762	137752765	canonical/G3L1-7	.	-
chr5	138507170	138507172	canonical/G3L1-7	.	-
chr5	142001415	142001417	canonical/G3L1-7	.	-
chr6	7609658	7609660	bulges	.	+
chr6	31631801	31631805	canonical/G3L1-7	.	+
chr6	32980988	32980990	canonical/G3L1-7	.	+
chr6	33204314	33204316	canonical/G3L1-7	.	+
chr6	33211893	33211895	canonical/G3L1-7	.	+
chr6	33409788	33409790	canonical/G3L1-7	.	+
chr6	63580942	63580945	longloop	.	+
chr6	31730641	31730643	longloop	.	-
chr6	31736463	31736465	canonical/G3L1-7	.	-
chr6	31954586	31954587	canonical/G3L1-7	.	-
chr6	34425830	34425832	potential G-quadruplex & G>=40%	.	-
chr6	38676693	38676694	two-quartet	.	-
chr7	5606161	5606165	canonical/G3L1-7	.	+
chr7	27099856	27099858	bulges	.	+
chr7	39706560	39706564	bulges	.	+
chr7	44212716	44212718	longloop	.	+
chr7	44213005	44213008	canonical/G3L1-7	.	+
chr7	99394548	99394550	canonical/G3L1-7	.	+
chr7	101161220	101161221	canonical/G3L1-7	.	+
chr7	6024675	6024677	longloop	.	-
chr7	26192539	26192542	two-quartet	.	-
chr7	26193635	26193636	bulges	.	-
chr7	45111651	45111652	bulges	.	-
chr7	101239850	101239852	bulges	.	-
chr8	24918200	24918201	bulges	.	+
chr9	98056852	98056854	canonical/G3L1-7	.	+
chr9	107324928	107324932	bulges	.	+
chr9	107329791	107329793	canonical/G3L1-7	.	+
chr9	107330235	107330238	canonical/G3L1-7	.	+
chr9	128695217	128695219	longloop	.	+
chr9	129148002	129148004	canonical/G3L1-7	.	+
chr9	7799544	7799546	canonical/G3L1-7	.	-
chr9	83969174	83969176	canonical/G3L1-7	.	-
chr9	122159687	122159689	bulges	.	-
chr10	6112268	6112270	canonical/G3L1-7	.	+
chr10	48435060	48435064	canonical/G3L1-7	.	+
chr10	72275613	72275617	bulges	.	+
chr10	72275613	72275617	bulges	.	+
chr10	72275775	72275777	canonical/G3L1-7	.	+
chr10	91865076	91865081	canonical/G3L1-7	.	+
chr10	100363721	100363723	bulges	.	+
chr10	51697504	51697506	bulges	.	-
chr10	71816747	71816749	canonical/G3L1-7	.	-
chr10	71816754	71816758	canonical/G3L1-7	.	-
chr10	101781519	101781521	canonical/G3L1-7	.	-
chr10	101781523	101781527	bulges	.	-
chr11	214698	214700	canonical/G3L1-7	.	+
chr11	866749	866751	canonical/G3L1-7	.	+
chr11	9445395	9445397	canonical/G3L1-7	.	+
chr11	9445401	9445402	canonical/G3L1-7	.	+
chr11	61795533	61795535	potential G-quadruplex & G>=40%	.	+
chr11	62152189	62152192	canonical/G3L1-7	.	+
chr11	63827169	63827170	canonical/G3L1-7	.	+
chr11	64204454	64204457	longloop	.	+
chr11	64318219	64318221	bulges	.	+
chr11	65423875	65423878	potential G-quadruplex & G>=40%	.	+
chr11	65426044	65426046	canonical/G3L1-7	.	+
chr11	66276857	66276859	canonical/G3L1-7	.	+
chr11	66626703	66626705	canonical/G3L1-7	.	+
chr11	66626717	66626719	longloop	.	+
chr11	71997383	71997385	longloop	.	+
chr11	6410832	6410833	two-quartet	.	-
chr11	47177614	47177616	canonical/G3L1-7	.	-
chr11	57326177	57326179	canonical/G3L1-7	.	-
chr11	60891053	60891055	canonical/G3L1-7	.	-
chr11	61299692	61299694	canonical/G3L1-7	.	-
chr11	61299701	61299703	canonical/G3L1-7	.	-
chr11	61349166	61349168	bulges	.	-
chr12	1786617	1786619	canonical/G3L1-7	.	+
chr12	2803432	2803435	bulges	.	+
chr12	7210951	7210953	canonical/G3L1-7	.	+
chr12	12721339	12721342	canonical/G3L1-7	.	+
chr12	52070076	52070077	bulges	.	+
chr12	54282624	54282626	bulges	.	+
chr12	54282846	54282848	bulges	.	+
chr12	54282851	54282852	two-quartet	.	+
chr12	54350993	54350995	canonical/G3L1-7	.	+
chr12	57617023	57617025	canonical/G3L1-7	.	+
chr12	10606200	10606202	potential G-quadruplex & G>=40%	.	-
chr12	47705965	47705967	bulges	.	-
chr12	48936990	48936993	bulges	.	-
chr12	49097321	49097323	canonical/G3L1-7	.	-
chr12	49989826	49989828	canonical/G3L1-7	.	-
chr12	56205757	56205759	longloop	.	-
chr12	56205772	56205774	canonical/G3L1-7	.	-
chr13	37000816	37000818	bulges	.	+
chr13	30461402	30461403	bulges	.	-
chr13	48095012	48095014	bulges	.	-
chr14	23326070	23326071	canonical/G3L1-7	.	+
chr14	24123805	24123809	longloop	.	+
chr14	69771591	69771593	longloop	.	+
chr14	74735173	74735176	longloop	.	+
chr14	74902955	74902956	longloop	.	+
chr14	21017197	21017199	canonical/G3L1-7	.	-
chr14	23080669	23080670	bulges	.	-
chr14	34434718	34434720	canonical/G3L1-7	.	-
chr14	65075699	65075701	canonical/G3L1-7	.	-
chr14	67651243	67651244	two-quartet	.	-
chr14	69380503	69380505	canonical/G3L1-7	.	-
chr15	66505349	66505351	bulges	.	+
chr15	67201893	67201896	longloop	.	-
chr15	68208093	68208095	canonical/G3L1-7	.	-
chr15	68780468	68780469	bulges	.	-
chr16	682697	682699	bulges	.	+
chr16	1701809	1701811	canonical/G3L1-7	.	+
chr16	2771096	2771098	canonical/G3L1-7	.	+
chr16	29810706	29810707	bulges	.	+
chr16	29810805	29810808	two-quartet	.	+
chr16	30408141	30408143	bulges	.	+
chr16	31184938	31184940	bulges	.	+
chr16	31185107	31185108	bulges	.	+
chr16	31191071	31191074	bulges	.	+
chr16	635682	635684	canonical/G3L1-7	.	-
chr16	1997976	1997978	canonical/G3L1-7	.	-
chr16	8854992	8854995	canonical/G3L1-7	.	-
chr16	23467355	23467357	longloop	.	-
chr16	28211579	28211583	canonical/G3L1-7	.	-
chr16	30429938	30429942	bulges	.	-
chr17	7252787	7252790	bulges	.	+
chr17	7578573	7578574	canonical/G3L1-7	.	+
chr17	28327339	28327342	canonical/G3L1-7	.	+
chr17	28749930	28749932	canonical/G3L1-7	.	+
chr17	32350221	32350222	bulges	.	+
chr17	35726289	35726291	canonical/G3L1-7	.	+
chr17	35726364	35726366	canonical/G3L1-7	.	+
chr17	35824156	35824160	longloop	.	+
chr17	35844086	35844087	bulges	.	+
chr17	35847085	35847087	canonical/G3L1-7	.	+
chr17	37513039	37513041	canonical/G3L1-7	.	+
chr17	40130083	40130086	longloop	.	+
chr17	41823088	41823089	bulges	.	+
chr17	41823137	41823138	canonical/G3L1-7	.	+
chr17	42833492	42833494	longloop	.	+
chr17	43200277	43200278	bulges	.	+
chr17	43200283	43200284	bulges	.	+
chr17	47682790	47682792	bulges	.	+
chr17	47683306	47683307	bulges	.	+
chr17	48927545	48927547	longloop	.	+
chr17	1344941	1344942	two-quartet	.	-
chr17	3812308	3812310	potential G-quadruplex & G>=40%	.	-
chr17	7243747	7243748	canonical/G3L1-7	.	-
chr17	28357449	28357451	canonical/G3L1-7	.	-
chr17	28571395	28571397	bulges	.	-
chr17	28614989	28614991	canonical/G3L1-7	.	-
chr17	39921730	39921731	canonical/G3L1-7	.	-
chr17	42125075	42125077	canonical/G3L1-7	.	-
chr17	42125318	42125319	longloop	.	-
chr17	48070984	48070986	canonical/G3L1-7	.	-
chr17	48596380	48596382	bulges	.	-
chr17	48621247	48621249	canonical/G3L1-7	.	-
chr17	50979843	50979845	bulges	.	-
chr17	56949998	56950002	canonical/G3L1-7	.	-
chr17	58346052	58346054	canonical/G3L1-7	.	-
chr17	63824140	63824141	bulges	.	-
chr19	9849481	9849484	bulges	.	+
chr19	10683722	10683723	bulges	.	+
chr19	10713311	10713313	longloop	.	+
chr19	10831746	10831748	longloop	.	+
chr19	11447556	11447557	bulges	.	+
chr19	12943818	12943819	bulges	.	+
chr19	12943857	12943858	bulges	.	+
chr19	12943866	12943867	bulges	.	+
chr19	34219447	34219449	canonical/G3L1-7	.	+
chr19	38729559	38729561	canonical/G3L1-7	.	+
chr19	39397717	39397721	bulges	.	+
chr19	2430129	2430131	bulges	.	-
chr19	2430200	2430202	canonical/G3L1-7	.	-
chr19	3958660	3958662	canonical/G3L1-7	.	-
chr19	4361406	4361409	canonical/G3L1-7	.	-
chr19	6413954	6413958	canonical/G3L1-7	.	-
chr19	6413963	6413965	longloop	.	-
chr19	11553557	11553560	potential G-triplex & G>=40%	.	-
chr19	12701143	12701145	bulges	.	-
chr19	14515831	14515832	canonical/G3L1-7	.	-
chr19	14515835	14515837	two-quartet	.	-
chr19	18541836	18541837	bulges	.	-
chr19	38836525	38836527	bulges	.	-
chr20	41124031	41124033	canonical/G3L1-7	.	+
chr20	2658574	2658575	potential G-quadruplex & G>=40%	.	-
chr20	35664789	35664791	bulges	.	-
chr21	25734872	25734873	two-quartet	.	-
chr21	25734878	25734880	bulges	.	-
chr21	25880931	25880934	canonical/G3L1-7	.	-
chr21	26840019	26840021	bulges	.	-
chr22	21644213	21644216	bulges	.	+
chr22	29288763	29288765	bulges	.	+
chr22	29288768	29288769	bulges	.	+
chr22	35410852	35410855	longloop	.	+
chr22	37806402	37806405	canonical/G3L1-7	.	+
chr22	37807126	37807128	canonical/G3L1-7	.	+
chr22	29555340	29555341	canonical/G3L1-7	.	-
chr22	36776001	36776003	longloop	.	-
chr22	38485528	38485530	canonical/G3L1-7	.	-
chr22	38486435	38486436	bulges	.	-
chrX	12977069	12977071	bulges	.	+
chrX	47203610	47203612	canonical/G3L1-7	.	+
chrX	51893736	51893738	bulges	.	+
chrX	54815737	54815739	canonical/G3L1-7	.	+
chrX	71300237	71300239	bulges	.	+
chrX	101413189	101413191	bulges	.	+
chrX	103586931	103586933	bulges	.	+
chrX	16870302	16870304	canonical/G3L1-7	.	-
chrX	47635917	47635919	canonical/G3L1-7	.	-
chrX	48913399	48913401	bulges	.	-
chrX	65518132	65518133	two-quartet	.	-
chrX	71060771	71060773	canonical/G3L1-7	.	-
chrX	112777122	112777126	longloop	.	-
chrX	112778459	112778462	longloop	.	-
