# Supplementary material for: Enhanced transcriptome-wide RNA G-quadruplex sequencing for low RNA input samples with rG4-seq 2.0
Source: BMC Biol. 2022 Nov 13;20:257. doi: 10.1186/s12915-022-01448-3 (PMC9661767; doi:10.1186/s12915-022-01448-3)
Supplement: Supplementary file 7 — Additional file 7. The commands and configurations of the respective tools used in the bioinformatic analysis. [file 12915_2022_1448_MOESM7_ESM.md]

## Supplementary bioinformatic methods for *"rG4-seq 2.0: enhanced transcriptome-wide RNA G-quadruplex structure sequencing for low RNA input samples"*

### 1. Barcode extraction (UMI-tools)
``` bash
umi_tools extract \
--quality-encoding phred33 --either-read-resolve quality \
--either-read  --extract-method=regex \
--bc-pattern=".*(?P<umi_1>.{6})(?P<discard_1>AGATCGGAAGAGC){s<=2}" \
--bc-pattern2="^(?P<umi_1>.{6}).*" \
-I read1.fastq \
-S read1.barcode.fastq \
--read2-in=read2.fastq \
--read2-out=read2.barcode.fastq 
```

### 2. Reads trimming (cutadapt)
```bash
# All 5 cutadapt steps are connected by piping

# 1. trim UMI and sequencing adapters
cutadapt --interleaved -a NNNNNNAGATCGGAAGAGCACACGTCTGAACTCCAGTCAC \
-A AGATCGGAAGAGCGTCGTGTAGGGAAAGAGTGT -O 1 read1.barcode.fastq <(cutadapt -l -144 read2.barcode.fastq) |\

# 2. eliminate adapter-mer reads
cutadapt --interleaved -a AGATCGGAAGAGCGTCGTGTAGGGAAAGAGTGT -A AGATCGGAAGAGCACACGTCTGAACTCCAGTCAC |\
-b GATCGGAAGAGCACACGTCTGAACTCCAGTCAC -b TCGGAGAATCTCGTATGCCGTCTTCTGCTTG -b ATCTCGTATGCCGTCTTCTGCTTG |\
-B GTGACTGGAGTTCAGACGTGTGCTCTTCCGATC -B CAAGCAGAAGACGGCATACTAGATTCTCCGGA -B CAAGCAGAAGACGGCATACGAGAT |\
-O 24 --discard-trimmed - |\

# 3. trim adapters that were ligated twice
cutadapt --interleaved -a AGATCGGAAGAGC -A AGATCGGAAGAGC -O 8 - |\

# 4. nextseq quality trimming for HiseqX dataset
cutadapt --interleaved --nextseq-trim=30 - |\

# 5. discard reads shorter than 20bp
cutadapt --interleaved -m 20:20 -o read1.barcode.trim.fastq -p read2.barcode.trim.fastq - 
```
### 3. Reads alignment (STAR)
```bash
# first pass to determine splice junctions
STAR --runThreadN 32 --genomeDir $GENOMEDIR \
--readFilesIn sample1.read1.barcode.trim.fastq sample1.read1.barcode.trim.fastq \
--outFileNamePrefix sample1.pass1. \
--outFilterType BySJout --outFilterMultimapNmax 20 --alignSJoverhangMin 8 \
--alignSJDBoverhangMin 1 --alignIntronMin 20 --alignIntronMax 1000000 --alignMatesGapMax 1000000 \
--outFilterMismatchNoverReadLmax 0.1 --outFilterMismatchNmax 999 \
--alignEndsType Extend5pOfReads12 --alignSoftClipAtReferenceEnds No \
--outSAMtype None

# concat splice junction sites in different samples of the same rG4-seq library
cat sample*.pass1.SJ.out.tab >pass1.SJ.out.tab

# second pass STAR alignment to produce actual BAM files
STAR --runThreadN 32 --genomeDir $GENOMEDIR \
--readFilesIn sample1.read1.barcode.trim.fastq sample1.read1.barcode.trim.fastq \
--sjdbFileChrStartEnd pass1.SJ.out.tab \
--outFileNamePrefix sample1. \
--outFilterType BySJout --outFilterMultimapNmax 20 --alignSJoverhangMin 8 \
--alignSJDBoverhangMin 1 --alignIntronMin 20 --alignIntronMax 1000000 --alignMatesGapMax 1000000 \
--outFilterMismatchNoverReadLmax 0.1 --outFilterMismatchNmax 999 \
--alignEndsType Extend5pOfReads12 --alignSoftClipAtReferenceEnds No \
--outSAMtype BAM Unsorted --outReadsUnmapped Fastx --outBAMcompression 10 \
--outSAMattrIHstart 0 --outSAMattributes All \
--outSAMattrRGline ID:1 LB:library1 SM:sample1 PL:illumina PU:hiseqX

# BAM files should then be coordinated-sorted and indexed using samtools 
```

### 4. PCR deduplication (UMI-tools)
```bash
# Filter uniquely aligned reads
samtools view -q 255 -F3852 -bh sample1.Aligned.sorted.bam >sample1.Aligned.sorted.uniquely_aligned.bam

# Deduplicate using UMI-tools
umi_tools dedup \
--stdin=sample1.Aligned.sorted.uniquely_aligned.bam \
--stdout=sample1.Aligned.sorted.uniquely_aligned.dedup.bam \
--chimeric-pairs=discard --unpaired-reads=discard --paired --ignore-tlen \
--buffer-whole-contig --mapping-quality 255
```

### 5. rG4 detections (rG4-seeker)
```ini
# Example rG4-seeker configuration file (INI) for 100ng-input rG4-seq 2.0 library
# Ensembl_v97 uses Gencode_v31 for human annotation
[global]
WORKING_DIR = ./Hsapiens-HEK293_100ng_dU_dedup/
SAMPLE_NAME = Hsapiens-HEK293_100ng_dU_dedup
THREADS = 4
NO_OF_ANNOTATIONS = 1
NO_OF_REPLICATES = 2
HAVE_KPDS_CONDITION = False
ALIGNER = STAR
READS_TYPE = PE

[genome]
GENOME_FASTA = GRCh38.primary_assembly.genome.fa
GENOME_FASTA_FAI = GRCh38.primary_assembly.genome.fa.fai

[annotation_1]
ANNOTATION_NAME = GENCODE_v31
ANNOTATION_GFF = gencode.v31.primary_assembly.annotation.gff3

[replicate_1]
LI_BAM_FILE = Hsapiens-HEK293_100ng_dU-Li-rep1.Aligned.sorted.uniquely_aligned.dedup.bam
K_BAM_FILE = Hsapiens-HEK293_100ng_dU-K-rep1.Aligned.sorted.uniquely_aligned.dedup.bam

[replicate_2]
LI_BAM_FILE = Hsapiens-HEK293_100ng_dU-Li-rep2.Aligned.sorted.uniquely_aligned.dedup.bam
K_BAM_FILE = Hsapiens-HEK293_100ng_dU-K-rep2.Aligned.sorted.uniquely_aligned.dedup.bam
```
```bash
# Execute rG4-seeker
rG4-seeker Hsapiens-HEK293_100ng_dU_dedup.ini
```

### 6. Transcript quantification (kallisto)
```bash
kallisto quant -i kallisto_index -o ./ --bias --fr-stranded -t 8 \
read1.barcode.trim.fastq -p read2.barcode.trim.fastq
```

### 7. Concensus and union lists of rG4s (bedtools)
```bash
# rG4 detections are first converted from csv to bed format
grep -P "True|False" Hsapiens-HEK293_100ng_dU_dedup.rG4_list.full_combined.csv | cut -f1-4,6 -d, |\
 sed 's/,+/,.,+/g' | sed 's/,-/,.,-/g' | sed 's/,/\t/g'  >Hsapiens-HEK293_100ng_dU_dedup.rG4_list.full_combined.bed

# Get consensus using bedtools intersect
bedtools intersect -s -wa -a Hsapiens-HEK293_500ng_dU_dedup.rG4_list.full_combined.bed \
-b Hsapiens-HEK293_100ng_dU_dedup.rG4_list.full_combined.bed |\
bedtools intersect -s -wa -a - -b Hsapiens-HEK293_30ng_dU_dedup.rG4_list.full_combined.bed |\
bedtools intersect -s -wa -a - -b Hsapiens-HEK293_10ng_dU_dedup.rG4_list.full_combined.bed |\
bedtools intersect -s -wa -a - -b Hsapiens-HEK293_100ng_NORM_dedup.rG4_list.full_combined.bed \
>consensus.bed

# Get Union using bedtools sort and bedtools merge
bedtools merge -s -c 4 -o distinct -i <(bedtools sort -i <(cat Hsapiens-HEK293*rG4_list.full_combined.bed))
```

### 8. Reads subsampling (subsample and samtools)
```bash
# Get read names from fastq
grep -P "^@" sample1.read1.barcode.fastq >sample1.read1.readname.txt

# Subsample readnames to specific read depths. Example: 10 Million read pairs 
pip install subsample
subsample --reservoir -n 10000000 -s 777 sample1.read1.readname.txt > sample1.read1.readname.subsample_10000000.txt

# Extract uniquely aligned reads using read names
samtools view -bh -N sample1.read1.readname.subsample_10000000.txt \
 sample1.Aligned.sorted.uniquely_aligned.bam >sample1.Aligned.sorted.uniquely_aligned.subsample_10000000.bam

```
