# Supplementary material for: Enhanced transcriptome-wide RNA G-quadruplex sequencing for low RNA input samples with rG4-seq 2.0
Source: BMC Biol. 2022 Nov 13;20:257. doi: 10.1186/s12915-022-01448-3 (PMC9661767; doi:10.1186/s12915-022-01448-3)
Supplement: Supplementary file 8 — Additional file 8. Raw data of Figures. [file 12915_2022_1448_MOESM8_ESM.xlsx]

## Sheet: Fig. 2A
						No.	Label	Volume (Int)	average volume of background (lnt)	Volume of background correction (lnt)	rep1	Cleavage %
						1	U1	140922435	1.26911e+07	1.28231e+08	Lane 1	0
						2	U2	120617475	1.26911e+07	1.07926e+08	Lane 2	0
						3	U3	132475084	1.26911e+07	1.19784e+08	Lane 3	0
						4	U4	22864305	1.26911e+07	1.01732e+07	Lane 4	90.0154
						5	U5	52605027	1.26911e+07	3.99139e+07	Lane 5	92.3654
						6	U6	64492992	1.26911e+07	5.18019e+07	Lane 6	96.0255
						7	U7	22730066	1.26911e+07	1.00389e+07	Lane 7	98.3896
						8	U8	65717808	1.26911e+07	5.30267e+07
						9	U9	81118881	1.26911e+07	6.84277e+07
						10	U10	16463884	1.26911e+07	3.77275e+06
						11	U11	52789099	1.26911e+07	4.0098e+07
						12	U12	63743916	1.26911e+07	5.10528e+07
						13	U13	14238028	1.26911e+07	1.54689e+06
						14	U14	54179448	1.26911e+07	4.14883e+07
						15	U15	65714669	1.26911e+07	5.30235e+07
						16	U16	13702471	1.26911e+07
						17	U17	11411406	1.26911e+07
						18	U18	12959533	1.26911e+07
						No.	Label	Volume (Int)	average volume of background (lnt)	Volume of background correction (lnt)	rep2	Cleavage %
						1	U1	77523915	6.87068e+06	7.06532e+07	Lane 1	0
						2	U2	85960554	6.87068e+06	7.90899e+07	Lane 2	0
						3	U3	85968363	6.87068e+06	7.90977e+07	Lane 3	0
						4	U4	16391973	6.87068e+06	9.5213e+06	Lane 4	86.6569
						5	U5	35392472	6.87068e+06	2.85218e+07	Lane 5	87.7814
						6	U6	40185102	6.87068e+06	3.33144e+07	Lane 6	90.0601
						7	U7	16252780	6.87068e+06	9.3821e+06	Lane 7	94.6918
						8	U8	38299341	6.87068e+06	3.14287e+07
						9	U9	42845286	6.87068e+06	3.59746e+07
						10	U10	14057208	6.87068e+06	7.18653e+06
						11	U11	37095483	6.87068e+06	3.02248e+07
						12	U12	41759426	6.87068e+06	3.48887e+07
						13	U13	10093596	6.87068e+06	3.22292e+06
						14	U14	34571745	6.87068e+06	2.77011e+07
						15	U15	36662505	6.87068e+06	2.97918e+07
						16	U16	7956196
						17	U17	5915488
						18	U18	6740345
						No.	Label	Volume (Int)	average volume of background (lnt)	Volume of background correction (lnt)	rep3	Cleavage %
						1	U1	80796118	4.68961e+06	7.61065e+07	Lane 1	0
						2	U2	70186825	4.68961e+06	6.54972e+07	Lane 2	0
						3	U3	70805992	4.68961e+06	6.61164e+07	Lane 3	0
						4	U4	13373492	4.68961e+06	8.68388e+06	Lane 4	86.2387
						5	U5	29825649	4.68961e+06	2.5136e+07	Lane 5	87.977
						6	U6	33973331	4.68961e+06	2.92837e+07	Lane 6	90.6768
						7	U7	12305274	4.68961e+06	7.61566e+06	Lane 7	95.072
						8	U8	30418920	4.68961e+06	2.57293e+07
						9	U9	34686893	4.68961e+06	2.99973e+07
						10	U10	10468706	4.68961e+06	5.7791e+06
						11	U11	30700456	4.68961e+06	2.60108e+07
						12	U12	34885774	4.68961e+06	3.01962e+07
						13	U13	7398809	4.68961e+06	2.7092e+06
						14	U14	28826078	4.68961e+06	2.41365e+07
						15	U15	32819794	4.68961e+06	2.81302e+07
						16	U16	4878971
						17	U17	5172305
						18	U18	4017556
	rep1	rep2	rep3	average	STDEV	Final
	Cleavage %	Cleavage %	Cleavage %	Cleavage %	Cleavage %	Cleavage %
Lane 1	0	0	0	0	0	0±0
Lane 2	0	0	0	0	0	0±0
Lane 3	0	0	0	0	0	0±0
Lane 4	90.0154	86.6569	86.2387	87.637	2.07036	88±2
Lane 5	92.3654	87.7814	87.977	89.3746	2.59199	89±3
Lane 6	96.0255	90.0601	90.6768	92.2541	3.28061	92±3
Lane 7	98.3896	94.6918	95.072	96.0512	2.03409	96±2

## Sheet: Fig. 2B
						No.	Label	Volume (Int)	rep1	Reduction %
						1	U1	68275328	Lane 2	4.65178
						2	U2	65099310	Lane 4	81.4118
						3	U3	85458581
						4	U4	69573352	rep 2	Reduction %
						5	U5	62571698	Lane 6	13.7025
						6	U6	53997835	Lane 8	90.4529
						7	U7	68466817
						8	U8	61930214
						No.	Label	Volume (Int)	rep 3	Reduction %
						1	U1	64942628	Lane 2	11.65
						2	U2	57376837	Lane 4	85.7676
						3	U3	82552510
						4	U4	70803326
	rep 1	rep 2	rep 3	average	STDEV	Final
	Reduction %	Reduction %	Reduction %	Reduction %	Reduction %	Reduction%
Lane 2/6	4.65178	13.7025	11.65	10.0014	4.74521	10±5
Lane 4/8	81.4118	90.4529	85.7676	85.8774	4.52155	86±5

## Sheet: Fig. 2C
										No.	Label	Volume (Int)	average volume of background (lnt)	Volume of background correction (lnt)
										1	U1	9612824	9.37667e+06
										2	U2	9540180	9.37667e+06
										3	U3	8977011	9.37667e+06		rep 1	Reduction %
										4	U4	104700675	9.37667e+06	9.5324e+07	Lane 4	91.2712
										5	U5	58134892	9.37667e+06	4.87582e+07
										6	U6	94654013	9.37667e+06	8.52773e+07
										7	U7	16101913	9.37667e+06	6.72524e+06
										8	U8	17060186	9.37667e+06	7.68351e+06
										9	U9	14988196	9.37667e+06	5.61152e+06
										10	U10	109342288	9.37667e+06	9.99656e+07	rep 2	Reduction %
										11	U11	62176064	9.37667e+06	5.27994e+07	Lane 6	89.5234
										12	U12	96853296	9.37667e+06	8.74766e+07
										13	U13	17006406	9.37667e+06	7.62973e+06
										14	U14	20415690	9.37667e+06	1.1039e+07
										15	U15	15877139	9.37667e+06	6.50047e+06
										16	U16	46959519	9.37667e+06	3.75828e+07	rep 3	Reduction %
										17	U17	20698632	9.37667e+06	1.1322e+07	Lane 8	90.78
										18	U18	43273190	9.37667e+06	3.38965e+07
										19	U19	12688774	9.37667e+06	3.3121e+06
										20	U20	11731177	9.37667e+06	2.35451e+06
										21	U21	11344353	9.37667e+06	1.96768e+06
											rep 1	rep 2	rep 3	average	STDEV	Final
											Reduction %	Reduction %	Reduction %	Reduction %	Reduction %	Reduction%
										Lane 4/6/8	91.2712	89.5234	90.78	90.5249	0.901424	91±1

## Sheet: Fig. 2D and 2E
									No.	Label	Volume (Int)	average volume of background (lnt)	Volume of background correction (lnt)
									1	U1	130456767	1.28585e+08
									2	U2	131581948	1.28585e+08
									3	U3	123716107	1.28585e+08
									4	U4	135519188	1.28585e+08	6.93425e+06	rep 1	normal adapter	dU adapter
									5	U5	145354101	1.28585e+08	1.67692e+07	8 cycles	1	5.15288
									6	U6	154030604	1.28585e+08	2.54457e+07	11 cycles	2.41831	9.94546
									7	U7	175426970	1.28585e+08	4.6842e+07	14 cycles	3.66956	19.9995
									8	U8	164316317	1.28585e+08	3.57314e+07	18 cycles	6.75517	18.2196
									9	U9	197549213	1.28585e+08	6.89643e+07
									10	U10	267266327	1.28585e+08	1.38681e+08
									11	U11	254924418	1.28585e+08	1.26339e+08
									No.	Label	Volume (Int)	average volume of background (lnt)	Volume of background correction (lnt)
									1	U1	211801423	2.11095e+08
									2	U2	200126734	2.11095e+08
									3	U3	221358284	2.11095e+08
									4	U4	225130868	2.11095e+08	1.40354e+07	rep 2	normal adapter	dU adapter
									5	U5	248408773	2.11095e+08	3.73133e+07	8 cycles	1	4.61458
									6	U6	253037830	2.11095e+08	4.19423e+07	11 cycles	2.65852	9.15097
									7	U7	288651138	2.11095e+08	7.75557e+07	14 cycles	2.98833	16.9223
									8	U8	275862894	2.11095e+08	6.47674e+07	18 cycles	5.52572	16.8435
									9	U9	339532956	2.11095e+08	1.28437e+08
									10	U10	448606947	2.11095e+08	2.37511e+08
									11	U11	447500639	2.11095e+08	2.36405e+08
							Final
rep 1			rep 2				average		stdev
	normal adapter	dU adapter		normal adapter	dU adapter		normal adapter	dU adapter	normal adapter	dU adapter
8 cycles	1	5.15288	8 cycles	1	4.61458	8 cycles	1	4.88373	0	0.19032
11 cycles	2.41831	9.94546	11 cycles	2.65852	9.15097	11 cycles	2.53841	9.54822	0.0849254	0.280893
14 cycles	3.66956	19.9995	14 cycles	2.98833	16.9223	14 cycles	3.32895	18.4609	0.240853	1.08794
18 cycles	6.75517	18.2196	18 cycles	5.52572	16.8435	18 cycles	6.14045	17.5316	0.434676	0.486536

## Sheet: Fig.3B
Strategy	RNA input	Sample	Relative yield of reads, Raw reads	Relative yield of reads, Clean reads	Relative yield of reads, Genome-aligned reads	Relative yield of reads, Uniquely-aligned reads	Relative yield of reads, Deduplicated reads
rG4-seq 2.0	500ng	K-rep1	1	0.969209	0.874533	0.753727	0.495821
rG4-seq 2.0	500ng	K-rep2	1	0.953398	0.86544	0.747782	0.55438
rG4-seq 2.0	500ng	Li-rep1	1	0.974427	0.884063	0.764364	0.493572
rG4-seq 2.0	500ng	Li-rep2	1	0.947517	0.851409	0.730522	0.534014
rG4-seq 2.0	100ng	K-rep1	1	0.935899	0.848463	0.720444	0.435985
rG4-seq 2.0	100ng	K-rep2	1	0.921293	0.839636	0.715422	0.469195
rG4-seq 2.0	100ng	Li-rep1	1	0.954384	0.86424	0.73439	0.440956
rG4-seq 2.0	100ng	Li-rep2	1	0.92063	0.834466	0.708992	0.444764
rG4-seq 2.0	30ng	K-rep1	1	0.953482	0.885065	0.74902	0.282378
rG4-seq 2.0	30ng	K-rep2	1	0.961055	0.884802	0.746231	0.141328
rG4-seq 2.0	30ng	Li-rep1	1	0.962213	0.888797	0.750819	0.195801
rG4-seq 2.0	30ng	Li-rep2	1	0.961187	0.887367	0.749119	0.216135
rG4-seq 2.0	10ng	K-rep1	1	0.911888	0.866713	0.755158	0.202939
rG4-seq 2.0	10ng	K-rep2	1	0.940245	0.895986	0.785558	0.178416
rG4-seq 2.0	10ng	Li-rep1	1	0.922858	0.880492	0.764565	0.177271
rG4-seq 2.0	10ng	Li-rep2	1	0.920416	0.872967	0.758697	0.153114

## Sheet: Fig.4A
Strategy	RNA input	Sample	Relative yield of reads, Raw reads	Relative yield of reads, Clean reads	Relative yield of reads, Genome-aligned reads	Relative yield of reads, Uniquely-aligned reads	Relative yield of reads, Deduplicated reads
rG4-seq 1.0	100ng	K-rep1	1	0.92418	0.882339	0.738683	0.124052
rG4-seq 1.0	100ng	K-rep2	1	0.92342	0.875354	0.73925	0.170662
rG4-seq 1.0	100ng	Li-rep1	1	0.937318	0.892447	0.745757	0.22236
rG4-seq 1.0	100ng	Li-rep2	1	0.926082	0.876864	0.750945	0.143207

## Sheet: Fig.5B and Fig.S6
Strategy	RNA input	Sample	subsampled raw read pairs	deduplicated read pairs
rG4-seq 2.0	500ng	K-rep1	10000000	6896079
rG4-seq 2.0	500ng	K-rep1	20000000	13229321
rG4-seq 2.0	500ng	K-rep1	30000000	19151065
rG4-seq 2.0	500ng	K-rep1	40000000	24747937
rG4-seq 2.0	500ng	K-rep1	50000000	30060761
rG4-seq 2.0	500ng	K-rep1	60000000	35127332
rG4-seq 2.0	500ng	K-rep1	70000000	39965316
rG4-seq 2.0	500ng	K-rep1	80000000	44610820
rG4-seq 2.0	500ng	K-rep1	90000000	49072836
rG4-seq 2.0	500ng	K-rep1	100000000	53370124
rG4-seq 2.0	500ng	K-rep2	10000000	6860027
rG4-seq 2.0	500ng	K-rep2	20000000	13199514
rG4-seq 2.0	500ng	K-rep2	30000000	19163477
rG4-seq 2.0	500ng	K-rep2	40000000	24823540
rG4-seq 2.0	500ng	K-rep2	50000000	30225980
rG4-seq 2.0	500ng	K-rep2	60000000	35399465
rG4-seq 2.0	500ng	K-rep2	70000000	40375427
rG4-seq 2.0	500ng	K-rep2	80000000	45169437
rG4-seq 2.0	500ng	K-rep2	90000000	N/A
rG4-seq 2.0	500ng	K-rep2	100000000	N/A
rG4-seq 2.0	500ng	Li-rep1	10000000	7050140
rG4-seq 2.0	500ng	Li-rep1	20000000	13567009
rG4-seq 2.0	500ng	Li-rep1	30000000	19688178
rG4-seq 2.0	500ng	Li-rep1	40000000	25495183
rG4-seq 2.0	500ng	Li-rep1	50000000	31020935
rG4-seq 2.0	500ng	Li-rep1	60000000	36307189
rG4-seq 2.0	500ng	Li-rep1	70000000	41378504
rG4-seq 2.0	500ng	Li-rep1	80000000	46262362
rG4-seq 2.0	500ng	Li-rep1	90000000	50963857
rG4-seq 2.0	500ng	Li-rep1	100000000	55495572
rG4-seq 2.0	500ng	Li-rep2	10000000	6748058
rG4-seq 2.0	500ng	Li-rep2	20000000	13004146
rG4-seq 2.0	500ng	Li-rep2	30000000	18896167
rG4-seq 2.0	500ng	Li-rep2	40000000	24490078
rG4-seq 2.0	500ng	Li-rep2	50000000	29824288
rG4-seq 2.0	500ng	Li-rep2	60000000	34921507
rG4-seq 2.0	500ng	Li-rep2	70000000	39827088
rG4-seq 2.0	500ng	Li-rep2	80000000	44533454
rG4-seq 2.0	500ng	Li-rep2	90000000	49074466
rG4-seq 2.0	500ng	Li-rep2	100000000	53460148
rG4-seq 2.0	100ng	K-rep1	10000000	6451016
rG4-seq 2.0	100ng	K-rep1	20000000	12183663
rG4-seq 2.0	100ng	K-rep1	30000000	17397204
rG4-seq 2.0	100ng	K-rep1	40000000	22203514
rG4-seq 2.0	100ng	K-rep1	50000000	26648917
rG4-seq 2.0	100ng	K-rep1	60000000	30796206
rG4-seq 2.0	100ng	K-rep1	70000000	34672232
rG4-seq 2.0	100ng	K-rep1	80000000	38311609
rG4-seq 2.0	100ng	K-rep1	90000000	41736117
rG4-seq 2.0	100ng	K-rep1	100000000	44965932
rG4-seq 2.0	100ng	K-rep2	10000000	6496788
rG4-seq 2.0	100ng	K-rep2	20000000	12420987
rG4-seq 2.0	100ng	K-rep2	30000000	17930114
rG4-seq 2.0	100ng	K-rep2	40000000	23100542
rG4-seq 2.0	100ng	K-rep2	50000000	28001367
rG4-seq 2.0	100ng	K-rep2	60000000	32649175
rG4-seq 2.0	100ng	K-rep2	70000000	37078518
rG4-seq 2.0	100ng	K-rep2	80000000	41311341
rG4-seq 2.0	100ng	K-rep2	90000000	45359859
rG4-seq 2.0	100ng	K-rep2	100000000	49241362
rG4-seq 2.0	100ng	Li-rep1	10000000	6548072
rG4-seq 2.0	100ng	Li-rep1	20000000	12284252
rG4-seq 2.0	100ng	Li-rep1	30000000	17440195
rG4-seq 2.0	100ng	Li-rep1	40000000	22136198
rG4-seq 2.0	100ng	Li-rep1	50000000	26442114
rG4-seq 2.0	100ng	Li-rep1	60000000	30401560
rG4-seq 2.0	100ng	Li-rep1	70000000	34078695
rG4-seq 2.0	100ng	Li-rep1	80000000	37498808
rG4-seq 2.0	100ng	Li-rep1	90000000	40683761
rG4-seq 2.0	100ng	Li-rep1	100000000	N/A
rG4-seq 2.0	100ng	Li-rep2	10000000	6434242
rG4-seq 2.0	100ng	Li-rep2	20000000	12250207
rG4-seq 2.0	100ng	Li-rep2	30000000	17630637
rG4-seq 2.0	100ng	Li-rep2	40000000	22644566
rG4-seq 2.0	100ng	Li-rep2	50000000	27361458
rG4-seq 2.0	100ng	Li-rep2	60000000	31798720
rG4-seq 2.0	100ng	Li-rep2	70000000	36009614
rG4-seq 2.0	100ng	Li-rep2	80000000	39998014
rG4-seq 2.0	100ng	Li-rep2	90000000	43792930
rG4-seq 2.0	100ng	Li-rep2	100000000	47407796
rG4-seq 2.0	30ng	K-rep1	10000000	6081896
rG4-seq 2.0	30ng	K-rep1	20000000	10715501
rG4-seq 2.0	30ng	K-rep1	30000000	14385584
rG4-seq 2.0	30ng	K-rep1	40000000	17351601
rG4-seq 2.0	30ng	K-rep1	50000000	19779367
rG4-seq 2.0	30ng	K-rep1	60000000	21788936
rG4-seq 2.0	30ng	K-rep1	70000000	23464150
rG4-seq 2.0	30ng	K-rep1	80000000	24877632
rG4-seq 2.0	30ng	K-rep1	90000000	26077819
rG4-seq 2.0	30ng	K-rep1	100000000	N/A
rG4-seq 2.0	30ng	K-rep2	10000000	5832760
rG4-seq 2.0	30ng	K-rep2	20000000	9927078
rG4-seq 2.0	30ng	K-rep2	30000000	12926715
rG4-seq 2.0	30ng	K-rep2	40000000	15176603
rG4-seq 2.0	30ng	K-rep2	50000000	16894503
rG4-seq 2.0	30ng	K-rep2	60000000	18223826
rG4-seq 2.0	30ng	K-rep2	70000000	19268619
rG4-seq 2.0	30ng	K-rep2	80000000	20105727
rG4-seq 2.0	30ng	K-rep2	90000000	20778227
rG4-seq 2.0	30ng	K-rep2	100000000	21336022
rG4-seq 2.0	30ng	Li-rep1	10000000	5922842
rG4-seq 2.0	30ng	Li-rep1	20000000	10168511
rG4-seq 2.0	30ng	Li-rep1	30000000	13337687
rG4-seq 2.0	30ng	Li-rep1	40000000	15761228
rG4-seq 2.0	30ng	Li-rep1	50000000	17643796
rG4-seq 2.0	30ng	Li-rep1	60000000	19133331
rG4-seq 2.0	30ng	Li-rep1	70000000	20326208
rG4-seq 2.0	30ng	Li-rep1	80000000	21291586
rG4-seq 2.0	30ng	Li-rep1	90000000	22086957
rG4-seq 2.0	30ng	Li-rep1	100000000	22747735
rG4-seq 2.0	30ng	Li-rep2	10000000	5928625
rG4-seq 2.0	30ng	Li-rep2	20000000	10202052
rG4-seq 2.0	30ng	Li-rep2	30000000	13413534
rG4-seq 2.0	30ng	Li-rep2	40000000	15878092
rG4-seq 2.0	30ng	Li-rep2	50000000	17808215
rG4-seq 2.0	30ng	Li-rep2	60000000	19337203
rG4-seq 2.0	30ng	Li-rep2	70000000	20570582
rG4-seq 2.0	30ng	Li-rep2	80000000	21576242
rG4-seq 2.0	30ng	Li-rep2	90000000	22404581
rG4-seq 2.0	30ng	Li-rep2	100000000	23096050
rG4-seq 2.0	10ng	K-rep1	10000000	5896625
rG4-seq 2.0	10ng	K-rep1	20000000	10082720
rG4-seq 2.0	10ng	K-rep1	30000000	13202446
rG4-seq 2.0	10ng	K-rep1	40000000	15581765
rG4-seq 2.0	10ng	K-rep1	50000000	17431019
rG4-seq 2.0	10ng	K-rep1	60000000	18886252
rG4-seq 2.0	10ng	K-rep1	70000000	20048458
rG4-seq 2.0	10ng	K-rep1	80000000	20994838
rG4-seq 2.0	10ng	K-rep1	90000000	21769693
rG4-seq 2.0	10ng	K-rep1	100000000	N/A
rG4-seq 2.0	10ng	K-rep2	10000000	5689537
rG4-seq 2.0	10ng	K-rep2	20000000	9207680
rG4-seq 2.0	10ng	K-rep2	30000000	11533623
rG4-seq 2.0	10ng	K-rep2	40000000	13135464
rG4-seq 2.0	10ng	K-rep2	50000000	14278687
rG4-seq 2.0	10ng	K-rep2	60000000	15120019
rG4-seq 2.0	10ng	K-rep2	70000000	15761517
rG4-seq 2.0	10ng	K-rep2	80000000	16261778
rG4-seq 2.0	10ng	K-rep2	90000000	16663229
rG4-seq 2.0	10ng	K-rep2	100000000	16809716
rG4-seq 2.0	10ng	Li-rep1	10000000	5934429
rG4-seq 2.0	10ng	Li-rep1	20000000	10030052
rG4-seq 2.0	10ng	Li-rep1	30000000	12999435
rG4-seq 2.0	10ng	Li-rep1	40000000	15208008
rG4-seq 2.0	10ng	Li-rep1	50000000	16875640
rG4-seq 2.0	10ng	Li-rep1	60000000	18164936
rG4-seq 2.0	10ng	Li-rep1	70000000	19174827
rG4-seq 2.0	10ng	Li-rep1	80000000	19979231
rG4-seq 2.0	10ng	Li-rep1	90000000	20630009
rG4-seq 2.0	10ng	Li-rep1	100000000	21165279
rG4-seq 2.0	10ng	Li-rep2	10000000	5066434
rG4-seq 2.0	10ng	Li-rep2	20000000	7658029
rG4-seq 2.0	10ng	Li-rep2	30000000	9113615
rG4-seq 2.0	10ng	Li-rep2	40000000	9992830
rG4-seq 2.0	10ng	Li-rep2	50000000	10560959
rG4-seq 2.0	10ng	Li-rep2	60000000	10956448
rG4-seq 2.0	10ng	Li-rep2	70000000	11247838
rG4-seq 2.0	10ng	Li-rep2	80000000	N/A
rG4-seq 2.0	10ng	Li-rep2	90000000	N/A
rG4-seq 2.0	10ng	Li-rep2	100000000	N/A
rG4-seq 1.0	100ng	K-rep1	10000000	5390165
rG4-seq 1.0	100ng	K-rep1	20000000	8582063
rG4-seq 1.0	100ng	K-rep1	30000000	10699656
rG4-seq 1.0	100ng	K-rep1	40000000	12216497
rG4-seq 1.0	100ng	K-rep1	50000000	13362945
rG4-seq 1.0	100ng	K-rep1	60000000	14262906
rG4-seq 1.0	100ng	K-rep1	70000000	14996506
rG4-seq 1.0	100ng	K-rep1	80000000	15607519
rG4-seq 1.0	100ng	K-rep1	90000000	16133012
rG4-seq 1.0	100ng	K-rep1	100000000	16584487
rG4-seq 1.0	100ng	K-rep2	10000000	5723359
rG4-seq 1.0	100ng	K-rep2	20000000	9500582
rG4-seq 1.0	100ng	K-rep2	30000000	12207020
rG4-seq 1.0	100ng	K-rep2	40000000	14252754
rG4-seq 1.0	100ng	K-rep2	50000000	15854045
rG4-seq 1.0	100ng	K-rep2	60000000	17148453
rG4-seq 1.0	100ng	K-rep2	70000000	18222726
rG4-seq 1.0	100ng	K-rep2	80000000	19130283
rG4-seq 1.0	100ng	K-rep2	90000000	19907903
rG4-seq 1.0	100ng	K-rep2	100000000	20587778
rG4-seq 1.0	100ng	Li-rep1	10000000	5677668
rG4-seq 1.0	100ng	Li-rep1	20000000	9338375
rG4-seq 1.0	100ng	Li-rep1	30000000	11922545
rG4-seq 1.0	100ng	Li-rep1	40000000	13850918
rG4-seq 1.0	100ng	Li-rep1	50000000	15347138
rG4-seq 1.0	100ng	Li-rep1	60000000	16547368
rG4-seq 1.0	100ng	Li-rep1	70000000	17535988
rG4-seq 1.0	100ng	Li-rep1	80000000	18364898
rG4-seq 1.0	100ng	Li-rep1	90000000	N/A
rG4-seq 1.0	100ng	Li-rep1	100000000	N/A
rG4-seq 1.0	100ng	Li-rep2	10000000	5324862
rG4-seq 1.0	100ng	Li-rep2	20000000	8361458
rG4-seq 1.0	100ng	Li-rep2	30000000	10352361
rG4-seq 1.0	100ng	Li-rep2	40000000	11770312
rG4-seq 1.0	100ng	Li-rep2	50000000	12846653
rG4-seq 1.0	100ng	Li-rep2	60000000	13700645
rG4-seq 1.0	100ng	Li-rep2	70000000	14398892
rG4-seq 1.0	100ng	Li-rep2	80000000	14983421
rG4-seq 1.0	100ng	Li-rep2	90000000	15484769
rG4-seq 1.0	100ng	Li-rep2	100000000	15921074

## Sheet: Fig.5C
			Fraction of dedplicated reads
Strategy	RNA input	Sample	5’ nucleotide of template-strand reads = A	5’ nucleotide of template-strand reads = T	5’ nucleotide of template-strand reads = C	5’ nucleotide of template-strand reads = G
rG4-seq 2.0	500ng	K-rep1	0.301757	0.266185	0.198155	0.233903
rG4-seq 2.0	500ng	K-rep2	0.317528	0.267877	0.191617	0.222979
rG4-seq 2.0	500ng	Li-rep1	0.328039	0.238189	0.192216	0.241557
rG4-seq 2.0	500ng	Li-rep2	0.313682	0.239845	0.199036	0.247437
rG4-seq 2.0	100ng	K-rep1	0.324725	0.254714	0.196483	0.224078
rG4-seq 2.0	100ng	K-rep2	0.335795	0.255787	0.191202	0.217217
rG4-seq 2.0	100ng	Li-rep1	0.405945	0.206343	0.173836	0.213875
rG4-seq 2.0	100ng	Li-rep2	0.366914	0.219997	0.185451	0.227638
rG4-seq 2.0	30ng	K-rep1	0.37574	0.240331	0.182637	0.201292
rG4-seq 2.0	30ng	K-rep2	0.387154	0.231776	0.178911	0.202159
rG4-seq 2.0	30ng	Li-rep1	0.381071	0.216415	0.182369	0.220144
rG4-seq 2.0	30ng	Li-rep2	0.381265	0.21596	0.182456	0.220318
rG4-seq 2.0	10ng	K-rep1	0.383968	0.204196	0.18637	0.225466
rG4-seq 2.0	10ng	K-rep2	0.301079	0.232022	0.207947	0.258952
rG4-seq 2.0	10ng	Li-rep1	0.368436	0.195738	0.190661	0.245164
rG4-seq 2.0	10ng	Li-rep2	0.326877	0.206976	0.201676	0.264471
rG4-seq 1.0	100ng	K-rep1	0.653175	0.151224	0.0883502	0.107251
rG4-seq 1.0	100ng	K-rep2	0.641387	0.155081	0.0918216	0.11171
rG4-seq 1.0	100ng	Li-rep1	0.686514	0.121237	0.0822448	0.110004
rG4-seq 1.0	100ng	Li-rep2	0.626819	0.146145	0.0952834	0.131753

## Sheet: Fig.5D
			Fraction of RTS-supporting reads (K+ condition)
Strategy	RNA input	Sample	5’ nucleotide of template-strand reads = A	5’ nucleotide of template-strand reads = T	5’ nucleotide of template-strand reads = C	5’ nucleotide of template-strand reads = G
rG4-seq 2.0	500ng	K-rep1	0.247018	0.138747	0.0928254	0.521409
rG4-seq 2.0	500ng	K-rep2	0.241598	0.156486	0.0868516	0.515064
rG4-seq 2.0	100ng	K-rep1	0.252235	0.158759	0.10842	0.480586
rG4-seq 2.0	100ng	K-rep2	0.245266	0.151969	0.0968513	0.505914
rG4-seq 2.0	30ng	K-rep1	0.250904	0.165397	0.100292	0.483406
rG4-seq 2.0	30ng	K-rep2	0.302369	0.163652	0.131018	0.402962
rG4-seq 2.0	10ng	K-rep1	0.248365	0.121958	0.122503	0.507174
rG4-seq 2.0	10ng	K-rep2	0.222254	0.118324	0.119431	0.539991
rG4-seq 1.0	100ng	K-rep1	0.441987	0.108368	0.0581799	0.391466
rG4-seq 1.0	100ng	K-rep2	0.465541	0.0975496	0.058751	0.378159

## Sheet: Fig.5E
			Fraction of RT stalled positions
Strategy	RNA input	Replicate	Nucleotide of RT-stalled positions = A/T/C	Nucleotide of RT-stalled positions = G
rG4-seq 2.0	500ng	1	0.444613	0.555387
rG4-seq 2.0	500ng	2	0.447587	0.552413
rG4-seq 2.0	100ng	1	0.465803	0.534197
rG4-seq 2.0	100ng	2	0.453517	0.546483
rG4-seq 2.0	30ng	1	0.46749	0.53251
rG4-seq 2.0	30ng	2	0.529367	0.470633
rG4-seq 2.0	10ng	1	0.444063	0.555937
rG4-seq 2.0	10ng	2	0.413891	0.586109
rG4-seq 1.0	100ng	1	0.493255	0.506745
rG4-seq 1.0	100ng	2	0.511673	0.488327

[truncated: 9 more sheets: Fig.5F, Fig.5G, Fig. S1A, Fig. S1B, Figure S1C, Fig. S2A, Fig. S2B, Fig. S3, Fig. S4]
